# Supplementary material for: Artificial-Intelligence-Aided Radiographic Diagnostic of Knee Osteoarthritis Leads to a Higher Association of Clinical Findings with Diagnostic Ratings
Source: J Clin Med. 2023 Jan 17;12(3):744. doi: 10.3390/jcm12030744 (PMC9917552; doi:10.3390/jcm12030744)
Supplement: Supplementary file 1 [file jcm-12-00744-s001.zip]

Archive with 5 entries (5 files):
- Table S1 Deformaty.csv
- Table S2 JSN (Joint Space Narrowing) .csv
- Table S3 KL-Grade.csv
- Table S4 Osteophes.csv
- Table S5 Sclerosis.csv
