# Supplementary material for: Artificial-Intelligence-Aided Radiographic Diagnostic of Knee Osteoarthritis Leads to a Higher Association of Clinical Findings with Diagnostic Ratings
Source: J Clin Med. 2023 Jan 17;12(3):744. doi: 10.3390/jcm12030744 (PMC9917552; doi:10.3390/jcm12030744)
Supplement: Supplementary file 1 [file jcm-12-00744-s001.zip › Table S1 Deformaty.csv]

measure	method	Rater	Correlation	lower_CI	upper_CI
IPAQ_M1_Kat	aided	MOLU1	0,118803699597742	-0,12128741972625	0,345762068249974
IPAQ_M1_Kat	aided	NEMA1	-0,182770502220625	-0,402058834824774	0,0563476942973946
IPAQ_M1_Kat	aided	RAMA1	-0,0267875126152914	-0,261808318987301	0,211232413188231
IPAQ_M1_Kat	aided	MOLU2	-0,0131463128090198	-0,249052086522933	0,224232074366553
IPAQ_M1_Kat	aided	NEMA2	-0,127294718305289	-0,353330208238097	0,112783953364394
IPAQ_M1_Kat	unaided	MOLU1	0,125355623650074	-0,114728994158286	0,351604474402463
IPAQ_M1_Kat	unaided	NEMA1	0,126170456699554	-0,113911886642298	0,352329837800106
IPAQ_M1_Kat	unaided	RAMA1	0,21815429766864	-0,0195350476082126	0,432503573267799
IPAQ_M1_Kat	unaided	MOLU2	0,167477392710776	-0,072059649546233	0,388748610479228
IPAQ_M1_Kat	unaided	NEMA2	-0,0704568778107453	-0,302099820747933	0,169042736038771
IPAQ_M2_Kat	aided	MOLU1	0,114281983502605	-0,125801430157801	0,341719726358517
IPAQ_M2_Kat	aided	NEMA1	-0,0266618012960799	-0,26169113682533	0,211352598022434
IPAQ_M2_Kat	aided	RAMA1	0,109272500152593	-0,130790795714818	0,337231480435228
IPAQ_M2_Kat	aided	MOLU2	0,0258519895919179	-0,212126636535067	0,260936102426859
IPAQ_M2_Kat	aided	NEMA2	0,173312761886815	-0,0660784560686051	0,393838293762611
IPAQ_M2_Kat	unaided	MOLU1	0,199266681608278	-0,0392658929835439	0,416312982637583
IPAQ_M2_Kat	unaided	NEMA1	0,0309327274307919	-0,207265393608825	0,265668415215051
IPAQ_M2_Kat	unaided	RAMA1	0,198214583631026	-0,0403595192161126	0,4154070517371
IPAQ_M2_Kat	unaided	MOLU2	0,0206424749419115	-0,217098893670165	0,256072083799859
IPAQ_M2_Kat	unaided	NEMA2	0,0493341913267303	-0,189559889274158	0,282713791605787
IPAQ_M3_Kat	aided	MOLU1	0,216162908732863	-0,0216241089127648	0,430803035558366
IPAQ_M3_Kat	aided	NEMA1	0,115192147168246	-0,124893615980341	0,342534075178155
IPAQ_M3_Kat	aided	RAMA1	0,33853440550411	0,110725547115832	0,532545154307282
IPAQ_M3_Kat	aided	MOLU2	0,27697370953632	0,0431196985644474	0,482053696463455
IPAQ_M3_Kat	aided	NEMA2	0,320912877003815	0,0911558216518654	0,518231849922544
IPAQ_M3_Kat	unaided	MOLU1	0,213829057246357	-0,0240697896976938	0,428808111541891
IPAQ_M3_Kat	unaided	NEMA1	0,145265931574993	-0,0946696606688727	0,369251164335301
IPAQ_M3_Kat	unaided	RAMA1	0,306412938514171	0,0751847985897108	0,506370609459173
IPAQ_M3_Kat	unaided	MOLU2	0	-0,236680693911071	0,236680693911071
IPAQ_M3_Kat	unaided	NEMA2	0,239791576165636	0,00329806050108792	0,450882848379044
IPAQ_M4_Kat	aided	MOLU1	0,0570118666391736	-0,182126369132082	0,28978235105421
IPAQ_M4_Kat	aided	NEMA1	-0,12514110611074	-0,351413465962182	0,114944056478623
IPAQ_M4_Kat	aided	RAMA1	0,118708296463902	-0,121382762939761	0,345676866282507
IPAQ_M4_Kat	aided	MOLU2	-0,0819956046796791	-0,312609554793703	0,157746439137263
IPAQ_M4_Kat	aided	NEMA2	-0,00553380320257996	-0,241897672995437	0,231450031086409
IPAQ_M4_Kat	unaided	MOLU1	0,0359128629471298	-0,202488963119606	0,270296072321487
IPAQ_M4_Kat	unaided	NEMA1	0,0542740764173029	-0,184780235301172	0,287264675721558
IPAQ_M4_Kat	unaided	RAMA1	0,268252791069806	0,033712513282168	0,474789008910665
IPAQ_M4_Kat	unaided	MOLU2	0,19223021342505	-0,0465692500522767	0,410245876714234
IPAQ_M4_Kat	unaided	NEMA2	-0,00964822169356703	-0,24576769332789	0,227552098312228
KOOS_M1_ADL_A1-A17	aided	MOLU1	-0,121781028843985	-0,350042409768515	0,120132178201609
KOOS_M1_ADL_A1-A17	aided	NEMA1	-0,22946178345415	-0,44361684234633	0,00948206594781999
KOOS_M1_ADL_A1-A17	aided	RAMA1	-0,339127256784104	-0,534346951632168	-0,109560868521114
KOOS_M1_ADL_A1-A17	aided	MOLU2	-0,227774156001468	-0,44218544899728	0,0112625721579652
KOOS_M1_ADL_A1-A17	aided	NEMA2	-0,1619957981024	-0,385530222476886	0,0794998853912723
KOOS_M1_ADL_A1-A17	unaided	MOLU1	-0,127296235850652	-0,354948423170106	0,114607255852325
KOOS_M1_ADL_A1-A17	unaided	NEMA1	-0,154812375318514	-0,37923930548767	0,0868172400776168
KOOS_M1_ADL_A1-A17	unaided	RAMA1	-0,275073479001391	-0,481893842068462	-0,0392206518526035
KOOS_M1_ADL_A1-A17	unaided	MOLU2	-0,168218552400061	-0,390963082163915	0,0731400028130637
KOOS_M1_ADL_A1-A17	unaided	NEMA2	-0,0995779323320448	-0,330164302704241	0,142223818986174
KOOS_M1_Pain_P1-P9	aided	MOLU1	-0,178842707840321	-0,400202910878827	0,0622361699149379
KOOS_M1_Pain_P1-P9	aided	NEMA1	-0,207510364942942	-0,424912616156159	0,0325238661973191
KOOS_M1_Pain_P1-P9	aided	RAMA1	-0,327127888302975	-0,524633897796376	-0,0962064687780914
KOOS_M1_Pain_P1-P9	aided	MOLU2	-0,250311563057094	-0,461211306160675	-0,0126408874407837
KOOS_M1_Pain_P1-P9	aided	NEMA2	-0,148937569252749	-0,374078947029674	0,0927822617585291
KOOS_M1_Pain_P1-P9	unaided	MOLU1	-0,23374108609096	-0,44724152324798	0,00496044927769977
KOOS_M1_Pain_P1-P9	unaided	NEMA1	-0,226558077038384	-0,441153330988572	0,0125446391904711
KOOS_M1_Pain_P1-P9	unaided	RAMA1	-0,331918163898028	-0,528517628344537	-0,101527736328094
KOOS_M1_Pain_P1-P9	unaided	MOLU2	-0,192290095761945	-0,411833925733591	0,048351768106212
KOOS_M1_Pain_P1-P9	unaided	NEMA2	-0,121916321116186	-0,350162908063806	0,119996826655204
KOOS_M1_QOL_Q1-Q4	aided	MOLU1	-0,27672723819442	-0,483266992904493	-0,0410077886507585
KOOS_M1_QOL_Q1-Q4	aided	NEMA1	-0,261671208456366	-0,470728055279074	-0,0247929228427256
KOOS_M1_QOL_Q1-Q4	aided	RAMA1	-0,504751374877675	-0,663345849184025	-0,302762336210413
KOOS_M1_QOL_Q1-Q4	aided	MOLU2	-0,228989492586848	-0,443216369923085	0,00998050211777465
KOOS_M1_QOL_Q1-Q4	aided	NEMA2	-0,111781866501053	-0,341115678144538	0,130110887877666
KOOS_M1_QOL_Q1-Q4	unaided	MOLU1	-0,191449517085014	-0,411108976090934	0,0492223974280995
KOOS_M1_QOL_Q1-Q4	unaided	NEMA1	-0,306169565905736	-0,507544654907734	-0,0730791434137541
KOOS_M1_QOL_Q1-Q4	unaided	RAMA1	-0,162300829664275	-0,38579689615183	0,0791885895439105
KOOS_M1_QOL_Q1-Q4	unaided	MOLU2	-0,212508120752638	-0,429187455736276	0,0273001964382167
KOOS_M1_QOL_Q1-Q4	unaided	NEMA2	-0,178345042003608	-0,399771093247938	0,0627482246106651
KOOS_M1_Sport_SP1-SP5	aided	MOLU1	-0,192601354242703	-0,412102297371676	0,0480292893534069
KOOS_M1_Sport_SP1-SP5	aided	NEMA1	-0,295348544401612	-0,498658826866825	-0,0612355708408875
KOOS_M1_Sport_SP1-SP5	aided	RAMA1	-0,458489648657339	-0,628238566584273	-0,247073505885694
KOOS_M1_Sport_SP1-SP5	aided	MOLU2	-0,313929639777137	-0,513890679796297	-0,0816131903939358
KOOS_M1_Sport_SP1-SP5	aided	NEMA2	-0,137843982813419	-0,364296306446034	0,103999086245987
KOOS_M1_Sport_SP1-SP5	unaided	MOLU1	-0,260308889184646	-0,46958930904352	-0,0233318716224503
KOOS_M1_Sport_SP1-SP5	unaided	NEMA1	-0,222556053326517	-0,437752695944713	0,0167582812909634
KOOS_M1_Sport_SP1-SP5	unaided	RAMA1	-0,31861002643741	-0,517707650029046	-0,0867769110803149
KOOS_M1_Sport_SP1-SP5	unaided	MOLU2	-0,222256468860656	-0,437497882431975	0,0170733655311375
KOOS_M1_Sport_SP1-SP5	unaided	NEMA2	-0,0931140281039298	-0,324338568973642	0,148610318886778
KOOS_M1_Symp_S1-S7	aided	MOLU1	-0,249328496428611	-0,460385436594724	-0,0115925375584301
KOOS_M1_Symp_S1-S7	aided	NEMA1	-0,156644402964943	-0,380845685866738	0,0849535285016058
KOOS_M1_Symp_S1-S7	aided	RAMA1	-0,322520392971586	-0,520890584486267	-0,0911006658606583
KOOS_M1_Symp_S1-S7	aided	MOLU2	-0,289090256054658	-0,493500171206586	-0,054415852442485
KOOS_M1_Symp_S1-S7	aided	NEMA2	-0,202564443615613	-0,420672545610799	0,0376804804924238
KOOS_M1_Symp_S1-S7	unaided	MOLU1	-0,234288136871715	-0,447704384524429	0,0043817174320148
KOOS_M1_Symp_S1-S7	unaided	NEMA1	-0,185713044237644	-0,406154176653098	0,0551542000742576
KOOS_M1_Symp_S1-S7	unaided	RAMA1	-0,387850621339641	-0,573264079694186	-0,164651391246209
KOOS_M1_Symp_S1-S7	unaided	MOLU2	-0,209087171218532	-0,426262388127533	0,0308771981947077
KOOS_M1_Symp_S1-S7	unaided	NEMA2	-0,18978314470124	-0,409671006146866	0,050947262015155
KOOS_M2_ADL_A1-A17	aided	MOLU1	-0,0918204952278011	-0,32151400230285	0,148078255852103
KOOS_M2_ADL_A1-A17	aided	NEMA1	-0,182476682701638	-0,401803981815293	0,0566506809191013
KOOS_M2_ADL_A1-A17	aided	RAMA1	-0,296587309206295	-0,498289807550703	-0,0644293279821784
KOOS_M2_ADL_A1-A17	aided	MOLU2	-0,286734678925224	-0,49015145841664	-0,0536981891421711
KOOS_M2_ADL_A1-A17	aided	NEMA2	-0,149901121115977	-0,373336326974085	0,0899716501002048
KOOS_M2_ADL_A1-A17	unaided	MOLU1	-0,127950067842281	-0,353913101295454	0,112126177969876
KOOS_M2_ADL_A1-A17	unaided	NEMA1	-0,132484323937281	-0,357941239901885	0,107569366859548
KOOS_M2_ADL_A1-A17	unaided	RAMA1	-0,195305202220171	-0,412899623115226	0,0433807663480067
KOOS_M2_ADL_A1-A17	unaided	MOLU2	-0,105975453322584	-0,334271826352425	0,134067979753241
KOOS_M2_ADL_A1-A17	unaided	NEMA2	-0,127700711444141	-0,353691334820895	0,112376482190694
KOOS_M2_Pain_P1-P9	aided	MOLU1	-0,182687695744013	-0,401987013628006	0,0564330887747384
KOOS_M2_Pain_P1-P9	aided	NEMA1	-0,0875481513427988	-0,317646897483092	0,15228809772489
KOOS_M2_Pain_P1-P9	aided	RAMA1	-0,305630861897044	-0,505728697231898	-0,0743267354334538
KOOS_M2_Pain_P1-P9	aided	MOLU2	-0,328769665226894	-0,524627307552589	-0,0998593718034219
KOOS_M2_Pain_P1-P9	aided	NEMA2	-0,115416818160359	-0,342735042024937	0,124669463072128
KOOS_M2_Pain_P1-P9	unaided	MOLU1	-0,207137791144311	-0,423076920652118	0,031065925814272
KOOS_M2_Pain_P1-P9	unaided	NEMA1	-0,169681633408459	-0,390672765771189	0,0698023484141737
KOOS_M2_Pain_P1-P9	unaided	RAMA1	-0,263908741356796	-0,471159802657838	-0,0290420766593726
KOOS_M2_Pain_P1-P9	unaided	MOLU2	-0,210201424159478	-0,425703124162534	0,0278656006298143
KOOS_M2_Pain_P1-P9	unaided	NEMA2	-0,0770206351643797	-0,308085153200572	0,162624590772563
KOOS_M2_QOL_Q1-Q4	aided	MOLU1	-0,305191022571664	-0,505367588885965	-0,0738443117614438
KOOS_M2_QOL_Q1-Q4	aided	NEMA1	-0,23161628768557	-0,443959518706284	0,00535813434790681
KOOS_M2_QOL_Q1-Q4	aided	RAMA1	-0,398669686148169	-0,580569354794766	-0,178866360139567
KOOS_M2_QOL_Q1-Q4	aided	MOLU2	-0,245957041453349	-0,456087390894493	-0,00984973282934607
KOOS_M2_QOL_Q1-Q4	aided	NEMA2	-0,111176201598804	-0,338938323106705	0,128896170838245
KOOS_M2_QOL_Q1-Q4	unaided	MOLU1	-0,188150699177409	-0,406719507209161	0,0507918385012447
KOOS_M2_QOL_Q1-Q4	unaided	NEMA1	-0,313952440524223	-0,512547530828978	-0,0834744384259666
KOOS_M2_QOL_Q1-Q4	unaided	RAMA1	-0,096706395873682	-0,325927095440244	0,143253153115802
KOOS_M2_QOL_Q1-Q4	unaided	MOLU2	-0,203264199707696	-0,419751203907944	0,0351053682482603
KOOS_M2_QOL_Q1-Q4	unaided	NEMA2	-0,13465387640474	-0,359865661436292	0,105385448907629
KOOS_M2_Sport_SP1-SP5	aided	MOLU1	-0,260492486077347	-0,468300778125444	-0,0253763329871259
KOOS_M2_Sport_SP1-SP5	aided	NEMA1	-0,287256372849808	-0,490583272740184	-0,0542650534351138
KOOS_M2_Sport_SP1-SP5	aided	RAMA1	-0,402876852342322	-0,583882497475639	-0,183713857680184
KOOS_M2_Sport_SP1-SP5	aided	MOLU2	-0,330672908502399	-0,526173236314547	-0,101973020176363
KOOS_M2_Sport_SP1-SP5	aided	NEMA2	-0,208764840120126	-0,424472109358212	0,0293668896403512
KOOS_M2_Sport_SP1-SP5	unaided	MOLU1	-0,31995905676676	-0,517453931283672	-0,0901015877481287
KOOS_M2_Sport_SP1-SP5	unaided	NEMA1	-0,173592120657804	-0,394081615321194	0,065791684039746
KOOS_M2_Sport_SP1-SP5	unaided	RAMA1	-0,293887118428422	-0,496062959133326	-0,0614830242673557
KOOS_M2_Sport_SP1-SP5	unaided	MOLU2	-0,188098505445666	-0,406674348230071	0,0508458074476734
KOOS_M2_Sport_SP1-SP5	unaided	NEMA2	-0,153826085285834	-0,376788779678655	0,0859851262634328
KOOS_M2_Symp_S1-S7	aided	MOLU1	-0,185468456633028	-0,404397397640298	0,0535635038555577
KOOS_M2_Symp_S1-S7	aided	NEMA1	-0,0782004078443426	-0,309159023682374	0,161468836350512
KOOS_M2_Symp_S1-S7	aided	RAMA1	-0,315773506812643	-0,514036408397817	-0,0854814847446108
KOOS_M2_Symp_S1-S7	aided	MOLU2	-0,282148597361839	-0,486351184345816	-0,0487214813858673
KOOS_M2_Symp_S1-S7	aided	NEMA2	-0,204786414458385	-0,421058812701899	0,033518907045811
KOOS_M2_Symp_S1-S7	unaided	MOLU1	-0,265855207253109	-0,472786832270424	-0,0311335215329861
KOOS_M2_Symp_S1-S7	unaided	NEMA1	-0,102429749904405	-0,331083928369726	0,137586472716324
KOOS_M2_Symp_S1-S7	unaided	RAMA1	-0,275218953330626	-0,480594214525249	-0,0412235187363151
KOOS_M2_Symp_S1-S7	unaided	MOLU2	-0,183883090258713	-0,403023562979181	0,0551999944848624
KOOS_M2_Symp_S1-S7	unaided	NEMA2	-0,0705410897333795	-0,302176727405877	0,168960520720306
KOOS_M3_ADL_A1-A17	aided	MOLU1	-0,111167111729428	-0,342236880575138	0,132581884464597
KOOS_M3_ADL_A1-A17	aided	NEMA1	-0,0930714535564631	-0,325992014208475	0,15050187399119
KOOS_M3_ADL_A1-A17	aided	RAMA1	-0,265781114741347	-0,475624483565089	-0,0273164543036301
KOOS_M3_ADL_A1-A17	aided	MOLU2	-0,324502044319063	-0,523875518846916	-0,0914193983454516
KOOS_M3_ADL_A1-A17	aided	NEMA2	-0,134128864144319	-0,36265319608903	0,10961131545048
KOOS_M3_ADL_A1-A17	unaided	MOLU1	-0,109791317445585	-0,34100663302972	0,133949942960872
KOOS_M3_ADL_A1-A17	unaided	NEMA1	-0,091524036615285	-0,324596450713627	0,152026875908432
KOOS_M3_ADL_A1-A17	unaided	RAMA1	-0,0667135895973481	-0,302081304993736	0,176320602216368
KOOS_M3_ADL_A1-A17	unaided	MOLU2	-0,0766053708385063	-0,311089550359986	0,166670195043171
KOOS_M3_ADL_A1-A17	unaided	NEMA2	-0,131602654419121	-0,360417718734799	0,112151305527655
KOOS_M3_Pain_P1-P9	aided	MOLU1	-0,12061492662923	-0,350663854576844	0,12316203826668
KOOS_M3_Pain_P1-P9	aided	NEMA1	-0,0343522355675448	-0,272313805392546	0,207569186268743
KOOS_M3_Pain_P1-P9	aided	RAMA1	-0,194134767377856	-0,414991170925419	0,0483275041559529
KOOS_M3_Pain_P1-P9	aided	MOLU2	-0,273199866271352	-0,48179097370398	-0,0353083531384696
KOOS_M3_Pain_P1-P9	aided	NEMA2	-0,141206924528217	-0,368902692061784	0,1024776497777
KOOS_M3_Pain_P1-P9	unaided	MOLU1	-0,197009778328704	-0,417462630005295	0,0453447123028487
KOOS_M3_Pain_P1-P9	unaided	NEMA1	-0,140093755505335	-0,367921194065421	0,103601227341724
KOOS_M3_Pain_P1-P9	unaided	RAMA1	-0,129431032088526	-0,358493917419596	0,114332230933221
KOOS_M3_Pain_P1-P9	unaided	MOLU2	-0,0762423905818917	-0,310759734580888	0,167025143719216
KOOS_M3_Pain_P1-P9	unaided	NEMA2	-0,173897028195841	-0,397501395113054	0,0692022819866667
KOOS_M3_QOL_Q1-Q4	aided	MOLU1	-0,274024667359017	-0,482475277300504	-0,0361987589286309
KOOS_M3_QOL_Q1-Q4	aided	NEMA1	-0,16048659002048	-0,385821685212357	0,0829185649640015
KOOS_M3_QOL_Q1-Q4	aided	RAMA1	-0,403833850856528	-0,58709198359121	-0,18120268077825
KOOS_M3_QOL_Q1-Q4	aided	MOLU2	-0,190551464440518	-0,411906270005713	0,0520390970851735
KOOS_M3_QOL_Q1-Q4	aided	NEMA2	-0,0524407753152	-0,289008832643124	0,190163282041049
KOOS_M3_QOL_Q1-Q4	unaided	MOLU1	-0,156069587570662	-0,381958855018764	0,0874162037989917
KOOS_M3_QOL_Q1-Q4	unaided	NEMA1	-0,309727884000317	-0,511854859022806	-0,0751071840249361
KOOS_M3_QOL_Q1-Q4	unaided	RAMA1	-0,00752418812447748	-0,247285872374886	0,233105743858452
KOOS_M3_QOL_Q1-Q4	unaided	MOLU2	-0,205520833600235	-0,424759958991824	0,0364891823629487
KOOS_M3_QOL_Q1-Q4	unaided	NEMA2	-0,0978534503849514	-0,330298330540316	0,145781808909935
KOOS_M3_Sport_SP1-SP5	aided	MOLU1	-0,241547125792596	-0,455336357693228	-0,00142094916130179
KOOS_M3_Sport_SP1-SP5	aided	NEMA1	-0,207394688097949	-0,426362773244399	0,0345343672668274
KOOS_M3_Sport_SP1-SP5	aided	RAMA1	-0,469772806166471	-0,637988578175956	-0,25876401528437
KOOS_M3_Sport_SP1-SP5	aided	MOLU2	-0,423789143035236	-0,602649380645496	-0,204386631205928
KOOS_M3_Sport_SP1-SP5	aided	NEMA2	-0,190986112219244	-0,412280733175316	0,0515892448572697
KOOS_M3_Sport_SP1-SP5	unaided	MOLU1	-0,310138242865653	-0,512189810304751	-0,075558573926706
KOOS_M3_Sport_SP1-SP5	unaided	NEMA1	-0,252543734216916	-0,464570058485164	-0,0131317238575189
KOOS_M3_Sport_SP1-SP5	unaided	RAMA1	-0,273672864216748	-0,482183431795131	-0,0358189271673932
KOOS_M3_Sport_SP1-SP5	unaided	MOLU2	-0,28693654068171	-0,493154660133945	-0,0501870414859445
KOOS_M3_Sport_SP1-SP5	unaided	NEMA2	-0,207639520110172	-0,426572090463971	0,0342788203855203
KOOS_M3_Symp_S1-S7	aided	MOLU1	-0,21932089035167	-0,43653180846274	0,0220493531464949
KOOS_M3_Symp_S1-S7	aided	NEMA1	-0,129288407540854	-0,358367500766315	0,114475384297232
KOOS_M3_Symp_S1-S7	aided	RAMA1	-0,36355766444474	-0,555274352259147	-0,135151806739736
KOOS_M3_Symp_S1-S7	aided	MOLU2	-0,260933465689418	-0,471583929786499	-0,0221107085128174
KOOS_M3_Symp_S1-S7	aided	NEMA2	-0,221020635574643	-0,437976614325578	0,0202638143800775
KOOS_M3_Symp_S1-S7	unaided	MOLU1	-0,250839545031786	-0,463142086880616	-0,0113125466805563
KOOS_M3_Symp_S1-S7	unaided	NEMA1	-0,14370948987055	-0,371107389340897	0,0999494122068427
KOOS_M3_Symp_S1-S7	unaided	RAMA1	-0,261661654949219	-0,472191446366264	-0,0228918635582805
KOOS_M3_Symp_S1-S7	unaided	MOLU2	-0,164830050104531	-0,389612510988396	0,0784861204173567
KOOS_M3_Symp_S1-S7	unaided	NEMA2	-0,101201633023078	-0,333307710142328	0,142470373741145
KOOS_M4_ADL_A1-A17	aided	MOLU1	-0,234112144756599	-0,458879941116195	0,018817995890599
KOOS_M4_ADL_A1-A17	aided	NEMA1	-0,127916124304583	-0,367886527155959	0,128028665482003
KOOS_M4_ADL_A1-A17	aided	RAMA1	-0,361594588956359	-0,562221147581395	-0,120770886583738
KOOS_M4_ADL_A1-A17	aided	MOLU2	-0,341589885989774	-0,54640885366551	-0,0982177835206122
KOOS_M4_ADL_A1-A17	aided	NEMA2	-0,179025878658996	-0,412260895098124	0,0762315644351937
KOOS_M4_ADL_A1-A17	unaided	MOLU1	-0,065085513682075	-0,311795953742426	0,189846791861885
KOOS_M4_ADL_A1-A17	unaided	NEMA1	-0,169058045269515	-0,403692650792139	0,0864427628541891
KOOS_M4_ADL_A1-A17	unaided	RAMA1	-0,193206812279416	-0,424379987108491	0,0616115428237354
KOOS_M4_ADL_A1-A17	unaided	MOLU2	-0,164250100840284	-0,399545025590026	0,0913489763115329
KOOS_M4_ADL_A1-A17	unaided	NEMA2	-0,176387862550841	-0,409997291861283	0,0789392078019514
KOOS_M4_Pain_P1-P9	aided	MOLU1	-0,309707631504818	-0,520902746189046	-0,0627834221154614
KOOS_M4_Pain_P1-P9	aided	NEMA1	-0,0843300159265377	-0,329160683208425	0,171124735996145
KOOS_M4_Pain_P1-P9	aided	RAMA1	-0,377119733726576	-0,574392396932253	-0,138446813764309
KOOS_M4_Pain_P1-P9	aided	MOLU2	-0,320818588225621	-0,529834636530881	-0,0750620176013187
KOOS_M4_Pain_P1-P9	aided	NEMA2	-0,189053051739703	-0,420838720123442	0,0659052710804877
KOOS_M4_Pain_P1-P9	unaided	MOLU1	-0,074890292699049	-0,320663658574925	0,180331301483407
KOOS_M4_Pain_P1-P9	unaided	NEMA1	-0,21803653512238	-0,445401978988953	0,0357469291049713
KOOS_M4_Pain_P1-P9	unaided	RAMA1	-0,171413782279754	-0,405721338452317	0,0840343450486926
KOOS_M4_Pain_P1-P9	unaided	MOLU2	-0,150080446133585	-0,387265131184362	0,105736428716379
KOOS_M4_Pain_P1-P9	unaided	NEMA2	-0,173148719519229	-0,407213937834189	0,0822586993592862
KOOS_M4_QOL_Q1-Q4	aided	MOLU1	-0,225539859621289	-0,451705696200674	0,0278633981885173
KOOS_M4_QOL_Q1-Q4	aided	NEMA1	-0,205430229058319	-0,434760134138452	0,048921285949248
KOOS_M4_QOL_Q1-Q4	aided	RAMA1	-0,385945404239065	-0,581272789061756	-0,148563402190986
KOOS_M4_QOL_Q1-Q4	aided	MOLU2	-0,185941498998992	-0,418181345739938	0,0691154989876441
KOOS_M4_QOL_Q1-Q4	aided	NEMA2	-0,107660953620762	-0,349992942637184	0,148177052096442
KOOS_M4_QOL_Q1-Q4	unaided	MOLU1	-0,0827425348908695	-0,327734503940148	0,172676133458197
KOOS_M4_QOL_Q1-Q4	unaided	NEMA1	-0,220588983284518	-0,447548882749106	0,033068684104673
KOOS_M4_QOL_Q1-Q4	unaided	RAMA1	0,0224579980674934	-0,230667254136833	0,272736306972594
KOOS_M4_QOL_Q1-Q4	unaided	MOLU2	-0,0904740221821032	-0,334669898199935	0,165108420788126
KOOS_M4_QOL_Q1-Q4	unaided	NEMA2	-0,130214783904676	-0,369906014993561	0,125728697545539
KOOS_M4_Sport_SP1-SP5	aided	MOLU1	-0,30631479135556	-0,518166057223561	-0,0590488706767276
KOOS_M4_Sport_SP1-SP5	aided	NEMA1	-0,20992875374517	-0,438565010503747	0,0442301882306811
KOOS_M4_Sport_SP1-SP5	aided	RAMA1	-0,527832953923267	-0,688181147210861	-0,318323553965544
KOOS_M4_Sport_SP1-SP5	aided	MOLU2	-0,371035045690293	-0,569632554637791	-0,131501014480559
KOOS_M4_Sport_SP1-SP5	aided	NEMA2	-0,223384347803776	-0,449897109487461	0,0301313652026755
KOOS_M4_Sport_SP1-SP5	unaided	MOLU1	-0,177697510442495	-0,411121421614639	0,077595464048928
KOOS_M4_Sport_SP1-SP5	unaided	NEMA1	-0,240421462627978	-0,464141624044961	0,0121339004442021
KOOS_M4_Sport_SP1-SP5	unaided	RAMA1	-0,269390994743221	-0,488099896147264	-0,0188489342593579
KOOS_M4_Sport_SP1-SP5	unaided	MOLU2	-0,299152464463924	-0,512374593419584	-0,0511878491993584
KOOS_M4_Sport_SP1-SP5	unaided	NEMA2	-0,267577257485027	-0,486609516054077	-0,016894923843821
KOOS_M4_Symp_S1-S7	aided	MOLU1	-0,308484558470933	-0,519916706973837	-0,0614363692398329
KOOS_M4_Symp_S1-S7	aided	NEMA1	-0,117025574801108	-0,358287764445814	0,138888123120237
KOOS_M4_Symp_S1-S7	aided	RAMA1	-0,378525776676361	-0,575490401794046	-0,140055187941977
KOOS_M4_Symp_S1-S7	aided	MOLU2	-0,32361891451621	-0,532078474665302	-0,0781684299705573
KOOS_M4_Symp_S1-S7	aided	NEMA2	-0,236844417683047	-0,461160468911386	0,01592619690679
KOOS_M4_Symp_S1-S7	unaided	MOLU1	-0,176677031373922	-0,410245559548868	0,0786425904446671
KOOS_M4_Symp_S1-S7	unaided	NEMA1	-0,23565383045601	-0,460167093695613	0,0171868176415322
KOOS_M4_Symp_S1-S7	unaided	RAMA1	-0,221127018806454	-0,44800109915753	0,0325036663520416
KOOS_M4_Symp_S1-S7	unaided	MOLU2	-0,13769908087567	-0,376465689757075	0,11822102957817
KOOS_M4_Symp_S1-S7	unaided	NEMA2	-0,247114779907897	-0,469706338599557	0,00501823709187564
SEBT_M1_gesamt_norm	aided	MOLU1	-0,171519832648776	-0,39543626637732	0,0716404138022757
SEBT_M1_gesamt_norm	aided	NEMA1	-0,175392671245294	-0,398799537467125	0,0676668102888583
SEBT_M1_gesamt_norm	aided	RAMA1	-0,203806808169938	-0,423292651049775	0,0382756425501557
SEBT_M1_gesamt_norm	aided	MOLU2	0,0151509383900207	-0,225879747731318	0,254433578895339
SEBT_M1_gesamt_norm	aided	NEMA2	-0,199546998285835	-0,419641006388486	0,0427087803414142
SEBT_M1_gesamt_norm	unaided	MOLU1	-0,124314011087161	-0,353953133825928	0,119461898714533
SEBT_M1_gesamt_norm	unaided	NEMA1	-0,0654601963837554	-0,300936856593241	0,177540084824356
SEBT_M1_gesamt_norm	unaided	RAMA1	-0,00808102978562672	-0,247808622802555	0,232579059630488
SEBT_M1_gesamt_norm	unaided	MOLU2	-0,057657786991899	-0,293797346353029	0,18511465453661
SEBT_M1_gesamt_norm	unaided	NEMA2	-0,345112906911891	-0,54051345282633	-0,114386850925392
SEBT_M2_gesamt_norm	aided	MOLU1	-0,134321986316156	-0,366223252001555	0,113288572469442
SEBT_M2_gesamt_norm	aided	NEMA1	-0,156326349870181	-0,385526173205977	0,0910440760981877
SEBT_M2_gesamt_norm	aided	RAMA1	-0,241129465393425	-0,458087851110999	0,00294270945746624
SEBT_M2_gesamt_norm	aided	MOLU2	0,0251916272307834	-0,220059576618113	0,267447482663838
SEBT_M2_gesamt_norm	aided	NEMA2	-0,109212219107153	-0,343949624831276	0,138372691897985
SEBT_M2_gesamt_norm	unaided	MOLU1	0,00754017732512074	-0,236794408058668	0,250977728998154
SEBT_M2_gesamt_norm	unaided	NEMA1	0,0189586472973937	-0,225985419043494	0,261647898538231
SEBT_M2_gesamt_norm	unaided	RAMA1	0,0199429219423715	-0,225050849493458	0,262564900663693
SEBT_M2_gesamt_norm	unaided	MOLU2	0,0111500055750042	-0,23338378652779	0,254357397020016
SEBT_M2_gesamt_norm	unaided	NEMA2	-0,177216679787475	-0,403668049877177	0,0696948504692454
SEBT_M3_gesamt_norm	aided	MOLU1	-0,231193371988888	-0,461905851769082	0,0288236433926815
SEBT_M3_gesamt_norm	aided	NEMA1	-0,165087264117727	-0,40606776425578	0,0973600750970477
SEBT_M3_gesamt_norm	aided	RAMA1	-0,151517483646787	-0,394378724264077	0,111127409748327
SEBT_M3_gesamt_norm	aided	MOLU2	0,050395144155884	-0,210642533575941	0,304724366802456
SEBT_M3_gesamt_norm	aided	NEMA2	-0,146754533422849	-0,390257189638106	0,115935917131407
SEBT_M3_gesamt_norm	unaided	MOLU1	-0,109878372678021	-0,358013328526431	0,152752694666775
SEBT_M3_gesamt_norm	unaided	NEMA1	-0,144719479904244	-0,388493211408182	0,117986688133024
SEBT_M3_gesamt_norm	unaided	RAMA1	-0,0389905629159332	-0,294322190270634	0,221536325934862
SEBT_M3_gesamt_norm	unaided	MOLU2	-0,080611416674833	-0,331994537953243	0,181462699835906
SEBT_M3_gesamt_norm	unaided	NEMA2	-0,134363717564548	-0,379489102818045	0,1283878315406
SEBT_M4_gesamt_norm	aided	MOLU1	-0,227752315701497	-0,453560130973175	0,0255327997416597
SEBT_M4_gesamt_norm	aided	NEMA1	-0,159311179486969	-0,395274357562228	0,096375956541782
SEBT_M4_gesamt_norm	aided	RAMA1	-0,273069703223071	-0,49111884424113	-0,0228180377968636
SEBT_M4_gesamt_norm	aided	MOLU2	-0,0372536860352802	-0,286387749741976	0,216599022706586
SEBT_M4_gesamt_norm	aided	NEMA2	-0,104570249708565	-0,347246949522482	0,151232898795029
SEBT_M4_gesamt_norm	unaided	MOLU1	-0,0938191051190343	-0,337662369267055	0,16182484228776
SEBT_M4_gesamt_norm	unaided	NEMA1	-0,110841214006204	-0,352814163010866	0,145027550876454
SEBT_M4_gesamt_norm	unaided	RAMA1	-0,15326108560553	-0,390028923581339	0,10251619625949
SEBT_M4_gesamt_norm	unaided	MOLU2	-0,143997214260279	-0,381967253461398	0,111880476964886
SEBT_M4_gesamt_norm	unaided	NEMA2	-0,0330991979977604	-0,282564741648806	0,220559922177841
SMWT_M1	aided	MOLU1	0,145864195921146	-0,0940638880898209	0,3697789236347
SMWT_M1	aided	NEMA1	-0,0436053332132551	-0,277422873120243	0,195088782381998
SMWT_M1	aided	RAMA1	0,103754891960781	-0,136272208572602	0,332275958321886
SMWT_M1	aided	MOLU2	0,221817546099843	-0,0156866983901326	0,435627810152718
SMWT_M1	aided	NEMA2	0,0997869353194576	-0,14020507165358	0,328704406530847
SMWT_M1	unaided	MOLU1	-0,0316508378248225	-0,266336368113544	0,206577356450961
SMWT_M1	unaided	NEMA1	0,216475699871019	-0,0212961135996506	0,431070243104353
SMWT_M1	unaided	RAMA1	0,00764775019552011	-0,22944826223824	0,243886990405568
SMWT_M1	unaided	MOLU2	0,000731807831472359	-0,235989760635437	0,237371387882254
SMWT_M1	unaided	NEMA2	0,0399827900378655	-0,198577069358851	0,274069917973906
SMWT_M2	aided	MOLU1	0,0837861242504962	-0,15598789669766	0,314235355705878
SMWT_M2	aided	NEMA1	0	-0,236680693911071	0,236680693911071
SMWT_M2	aided	RAMA1	-0,0122305178081556	-0,248192761322189	0,225101784415444
SMWT_M2	aided	MOLU2	0,159088669846261	-0,0806279247950422	0,381408121094914
SMWT_M2	aided	NEMA2	0,160538546411043	-0,0791495431896335	0,382678832080648
SMWT_M2	unaided	MOLU1	-0,10567222148665	-0,333999398489184	0,134369121373049
SMWT_M2	unaided	NEMA1	0,085187727244426	-0,154610263701743	0,315507075869533
SMWT_M2	unaided	RAMA1	-0,123966347942953	-0,350367116068128	0,116121399055288
SMWT_M2	unaided	MOLU2	-0,218293327364287	-0,432622240133975	0,0193891213253981
SMWT_M2	unaided	NEMA2	0,0291787639086179	-0,208944914044763	0,264036011896139
SMWT_M3	aided	MOLU1	-0,146834566913201	-0,370634629929972	0,0930809609962637
SMWT_M3	aided	NEMA1	0,0389907441670166	-0,199531295650388	0,273150706016005
SMWT_M3	aided	RAMA1	-0,0858721737696203	-0,316127796043945	0,153937183433629
SMWT_M3	aided	MOLU2	0,170063507666918	-0,0694110322826391	0,391005920416403
SMWT_M3	aided	NEMA2	0,104279040776332	-0,135752129134074	0,332747254362435
SMWT_M3	unaided	MOLU1	-0,262860302102638	-0,470282838895765	-0,0279163978122015
SMWT_M3	unaided	NEMA1	-0,12238803242583	-0,348960429889816	0,117702125348671
SMWT_M3	unaided	RAMA1	-0,186688796239869	-0,405454237666734	0,0523029360523396
SMWT_M3	unaided	MOLU2	-0,260687888982318	-0,468464425973538	-0,025585835777421
SMWT_M3	unaided	NEMA2	0,082247915845379	-0,157498726038851	0,312838736434799
SMWT_M4	aided	MOLU1	0,0672939722783693	-0,175755668990807	0,302611011152499
SMWT_M4	aided	NEMA1	-0,0391299497047347	-0,276737419992028	0,202986615326142
SMWT_M4	aided	RAMA1	0,0263798785852968	-0,21519234775428	0,264909853645219
SMWT_M4	aided	MOLU2	0,173548742935768	-0,0695596767446784	0,397198972625684
SMWT_M4	aided	NEMA2	0,0953401723339207	-0,148263921039825	0,328036262076198
SMWT_M4	unaided	MOLU1	-0,123201603573587	-0,352964561967599	0,120575335989015
SMWT_M4	unaided	NEMA1	0,0702667983629559	-0,172859465637547	0,305321985482808
SMWT_M4	unaided	RAMA1	-0,0229370596357183	-0,261703778214478	0,218475291720882
SMWT_M4	unaided	MOLU2	-0,0482947219845929	-0,285194853582829	0,194166387643955
SMWT_M4	unaided	NEMA2	0,0190610711165636	-0,222164762458313	0,258088003224378
TAS_M1	aided	MOLU1	-0,0272607336149362	-0,262249371151746	0,210779931245402
TAS_M1	aided	NEMA1	-0,0575314119672433	-0,290259762200195	0,181622356290225
TAS_M1	aided	RAMA1	-0,0699438255364397	-0,30163120987434	0,169543552214458
TAS_M1	aided	MOLU2	0,00702752995787505	-0,230035778015467	0,243303541791693
TAS_M1	aided	NEMA2	0,0282840526276102	-0,209801110592778	0,263202790937237
TAS_M1	unaided	MOLU1	0,145519336737015	-0,0944130969554882	0,36947472350944
TAS_M1	unaided	NEMA1	-0,0839035864201357	-0,314341964729385	0,155872479148749
TAS_M1	unaided	RAMA1	0,241669816503974	0,00529180640415498	0,452469876070953
TAS_M1	unaided	MOLU2	-0,0220593532804236	-0,257396175826673	0,21574776468123
TAS_M1	unaided	NEMA2	-0,0387462654743642	-0,272924110738665	0,199766384668734
TAS_M2	aided	MOLU1	-0,0550725042132447	-0,287999243611899	0,184006642405232
TAS_M2	aided	NEMA1	-0,105861390948935	-0,334169355543641	0,134181261082271
TAS_M2	aided	RAMA1	-0,0786796642359517	-0,309595091502175	0,160999148989657
TAS_M2	aided	MOLU2	0,0324918562765125	-0,205771258758321	0,267118357903192
TAS_M2	aided	NEMA2	-0,00702186662483696	-0,243298213438514	0,230041141922675
TAS_M2	unaided	MOLU1	0,108925725710964	-0,131135728095392	0,336920403948682
TAS_M2	unaided	NEMA1	-0,133696925130833	-0,359017069228172	0,106349022039991
TAS_M2	unaided	RAMA1	0,188416303393631	-0,0505171789253339	0,406949296327148
TAS_M2	unaided	MOLU2	-0,078791776336497	-0,309697086515038	0,160889259694792
TAS_M2	unaided	NEMA2	-0,00466387424750457	-0,241078453949897	0,23227321421723
TAS_M3	aided	MOLU1	0,070459611612025	-0,169040067106297	0,302102317443191
TAS_M3	aided	NEMA1	-0,0231707385360774	-0,258434162321527	0,214687314881173
TAS_M3	aided	RAMA1	-0,0741021696796897	-0,305426131219083	0,165480818324131
TAS_M3	aided	MOLU2	0,0480043481594884	-0,190844666058288	0,28148687199215
TAS_M3	aided	NEMA2	0,10604835772248	-0,133995571281308	0,334337319030625
TAS_M3	unaided	MOLU1	0,0294493514899285	-0,208685902558467	0,264287933936987
TAS_M3	unaided	NEMA1	0,0801742185782529	-0,159533738040461	0,310954339437372
TAS_M3	unaided	RAMA1	0,133428602271697	-0,106619120718024	0,358779062650366
TAS_M3	unaided	MOLU2	-0,0363087521408769	-0,270663477627473	0,202108779870437
TAS_M3	unaided	NEMA2	-0,0183747575592655	-0,253951031040041	0,219259484969998
TAS_M4	aided	MOLU1	-0,0906130890352952	-0,320421896779545	0,149268880332297
TAS_M4	aided	NEMA1	-0,0986917106191877	-0,327717442041196	0,141289277948355
TAS_M4	aided	RAMA1	-0,15769715430544	-0,380187768638548	0,0820458067888738
TAS_M4	aided	MOLU2	-0,174412367777726	-0,3947958722008	0,0649494416997774
TAS_M4	aided	NEMA2	0,0853275858935548	-0,154472745707317	0,31563392880839
TAS_M4	unaided	MOLU1	-0,0621987309728042	-0,29454338142686	0,177088931387301
TAS_M4	unaided	NEMA1	-0,0946450315959182	-0,324066426345469	0,145290258805817
TAS_M4	unaided	RAMA1	0,13334978841925	-0,10669844944697	0,358709147961038
TAS_M4	unaided	MOLU2	-0,141470578223931	-0,365899721987586	0,0985085110975066
TAS_M4	unaided	NEMA2	0,0673003515530545	-0,172122021350598	0,299214942237118
