# Supplementary material for: Artificial-Intelligence-Aided Radiographic Diagnostic of Knee Osteoarthritis Leads to a Higher Association of Clinical Findings with Diagnostic Ratings
Source: J Clin Med. 2023 Jan 17;12(3):744. doi: 10.3390/jcm12030744 (PMC9917552; doi:10.3390/jcm12030744)
Supplement: Supplementary file 1 [file jcm-12-00744-s001.zip › Table S2 JSN (Joint Space Narrowing) .csv]

measure	method	Rater	Correlation	lower_CI	upper_CI
IPAQ_M1_Kat	aided	MOLU1	0,12154705878844	-0,118543886958428	0,348210488313441
IPAQ_M1_Kat	aided	NEMA1	0,0291747178479756	-0,208948786756078	0,264032244695702
IPAQ_M1_Kat	aided	RAMA1	0,0415677760177674	-0,197051568382235	0,275537650596451
IPAQ_M1_Kat	aided	MOLU2	0,0382127993432844	-0,200279266693485	0,272429576993185
IPAQ_M1_Kat	aided	NEMA2	0,0248488872273596	-0,213085013317154	0,260000452987605
IPAQ_M1_Kat	unaided	MOLU1	0,00618858622382193	-0,230830209052934	0,24251406520449
IPAQ_M1_Kat	unaided	NEMA1	-0,0102370004055744	-0,246320883359786	0,226993676566066
IPAQ_M1_Kat	unaided	RAMA1	0,123441452888595	-0,116647230866917	0,349899412529721
IPAQ_M1_Kat	unaided	MOLU2	0,01890259342809	-0,218756791884831	0,254444931521365
IPAQ_M1_Kat	unaided	NEMA2	-0,00928694143824552	-0,24542817446756	0,227894674023756
IPAQ_M2_Kat	aided	MOLU1	0,184363266782783	-0,0547044689912169	0,403439774970384
IPAQ_M2_Kat	aided	NEMA1	0,113687152405988	-0,126394508585341	0,341187329775978
IPAQ_M2_Kat	aided	RAMA1	0,111874449317083	-0,128200812670559	0,339563990534119
IPAQ_M2_Kat	aided	MOLU2	0,168480046583947	-0,0710331639497651	0,389624099887356
IPAQ_M2_Kat	aided	NEMA2	0,0746254017096143	-0,16496904003126	0,305903114933527
IPAQ_M2_Kat	unaided	MOLU1	-0,0243746614653861	-0,25955796243114	0,213537935312
IPAQ_M2_Kat	unaided	NEMA1	0,350514670080545	0,124131971385132	0,542213317191
IPAQ_M2_Kat	unaided	RAMA1	0,33135007589165	0,102725547346797	0,526722960936423
IPAQ_M2_Kat	unaided	MOLU2	0,386080702675458	0,164424792568222	0,570619421474325
IPAQ_M2_Kat	unaided	NEMA2	0,288162455137746	0,055249945042134	0,491333014143114
IPAQ_M3_Kat	aided	MOLU1	0,151858412219478	-0,0879846209229779	0,375058761243971
IPAQ_M3_Kat	aided	NEMA1	0,222497930672636	-0,0149711589080951	0,436207516013591
IPAQ_M3_Kat	aided	RAMA1	-0,0233152574697476	-0,258569096949747	0,214549378120612
IPAQ_M3_Kat	aided	MOLU2	0,203384600509333	-0,0349799295600669	0,41985466301767
IPAQ_M3_Kat	aided	NEMA2	0,157760965549019	-0,0819808076737188	0,380243747745827
IPAQ_M3_Kat	unaided	MOLU1	-0,0108010844833259	-0,246850727178542	0,226458529863769
IPAQ_M3_Kat	unaided	NEMA1	0,342210242671696	0,114830167377902	0,535516975973482
IPAQ_M3_Kat	unaided	RAMA1	0,203425681325357	-0,0349371280960034	0,41988996203243
IPAQ_M3_Kat	unaided	MOLU2	0,162788394094882	-0,0768533734569399	0,384648996784352
IPAQ_M3_Kat	unaided	NEMA2	0,303395484938594	0,0718760563835637	0,503892723758357
IPAQ_M4_Kat	aided	MOLU1	0,0670223034193604	-0,172393041532755	0,298960619322636
IPAQ_M4_Kat	aided	NEMA1	0,0510518738949836	-0,187899204780682	0,284297404277613
IPAQ_M4_Kat	aided	RAMA1	-0,118876207436389	-0,345826820543379	0,121214954464853
IPAQ_M4_Kat	aided	MOLU2	0,08970485316937	-0,150164034458328	0,319599989656309
IPAQ_M4_Kat	aided	NEMA2	-0,0434078108212419	-0,277240196951274	0,19527914012036
IPAQ_M4_Kat	unaided	MOLU1	0,0249113761870667	-0,213025323938882	0,260058752820471
IPAQ_M4_Kat	unaided	NEMA1	0,000574084414770299	-0,236138694770056	0,237222545784157
IPAQ_M4_Kat	unaided	RAMA1	0,0169292410318336	-0,220635500611925	0,25259781980612
IPAQ_M4_Kat	unaided	MOLU2	0,0875063715973496	-0,152329223330961	0,317609042787219
IPAQ_M4_Kat	unaided	NEMA2	0,10395169198271	-0,136076951973839	0,332452927308353
KOOS_M1_ADL_A1-A17	aided	MOLU1	-0,184012360242298	-0,404682739007716	0,0569095317836294
KOOS_M1_ADL_A1-A17	aided	NEMA1	-0,182400110256232	-0,403286758859843	0,0585722136758537
KOOS_M1_ADL_A1-A17	aided	RAMA1	-0,0495231201885515	-0,284587923612456	0,1911590920167
KOOS_M1_ADL_A1-A17	aided	MOLU2	-0,372811262071918	-0,561340193329411	-0,147496801937513
KOOS_M1_ADL_A1-A17	aided	NEMA2	-0,177152037335778	-0,39873553955714	0,0639752056318758
KOOS_M1_ADL_A1-A17	unaided	MOLU1	0,0215619807694895	-0,217983746448738	0,258657335639495
KOOS_M1_ADL_A1-A17	unaided	NEMA1	-0,146902365074926	-0,372287990932445	0,0948446805762152
KOOS_M1_ADL_A1-A17	unaided	RAMA1	-0,133898917127223	-0,360805347218823	0,107973203251527
KOOS_M1_ADL_A1-A17	unaided	MOLU2	-0,231863803640511	-0,445652279020247	0,00694523467549734
KOOS_M1_ADL_A1-A17	unaided	NEMA2	-0,122960065601573	-0,351092267005411	0,118952322481767
KOOS_M1_Pain_P1-P9	aided	MOLU1	-0,166384759869229	-0,389363676266846	0,0750162481320225
KOOS_M1_Pain_P1-P9	aided	NEMA1	-0,213329128760788	-0,429888779334233	0,0264408220391499
KOOS_M1_Pain_P1-P9	aided	RAMA1	-0,149508740322552	-0,374581269361242	0,0922030800382469
KOOS_M1_Pain_P1-P9	aided	MOLU2	-0,343072762625713	-0,537529472121014	-0,113970101842781
KOOS_M1_Pain_P1-P9	aided	NEMA2	-0,234634667019838	-0,44799752554567	0,00401503613227384
KOOS_M1_Pain_P1-P9	unaided	MOLU1	0,00297830392138163	-0,235614097032096	0,241232095257413
KOOS_M1_Pain_P1-P9	unaided	NEMA1	-0,117285426889497	-0,346034093487019	0,124624641043502
KOOS_M1_Pain_P1-P9	unaided	RAMA1	-0,181940346275143	-0,402888479879512	0,0590461144222199
KOOS_M1_Pain_P1-P9	unaided	MOLU2	-0,220917705795445	-0,436358766270095	0,0184808123641661
KOOS_M1_Pain_P1-P9	unaided	NEMA2	-0,100619848330137	-0,331101710942443	0,141192492240702
KOOS_M1_QOL_Q1-Q4	aided	MOLU1	-0,0899925281515831	-0,321518955007281	0,151687236321626
KOOS_M1_QOL_Q1-Q4	aided	NEMA1	-0,167251513865585	-0,390119813509535	0,0741296415115404
KOOS_M1_QOL_Q1-Q4	aided	RAMA1	-0,0327709587558015	-0,269093509288334	0,207273647886721
KOOS_M1_QOL_Q1-Q4	aided	MOLU2	-0,285264846110241	-0,490339818933524	-0,05025801911962
KOOS_M1_QOL_Q1-Q4	aided	NEMA2	-0,248627631620938	-0,4597964202604	-0,0108454488750904
KOOS_M1_QOL_Q1-Q4	unaided	MOLU1	-0,0197950525511055	-0,257007162805982	0,219666785805011
KOOS_M1_QOL_Q1-Q4	unaided	NEMA1	-0,0189980440890438	-0,256262366234774	0,220425488314182
KOOS_M1_QOL_Q1-Q4	unaided	RAMA1	-0,00620836104025777	-0,244271873539915	0,232560973288827
KOOS_M1_QOL_Q1-Q4	unaided	MOLU2	-0,238628979773043	-0,451373134633987	-0,000216189057172238
KOOS_M1_QOL_Q1-Q4	unaided	NEMA2	-0,182751663314344	-0,403591241693737	0,0582097778201957
KOOS_M1_Sport_SP1-SP5	aided	MOLU1	-0,276866890124084	-0,483382902309898	-0,0411587727624503
KOOS_M1_Sport_SP1-SP5	aided	NEMA1	-0,271685480642605	-0,479077540308775	-0,035564113429749
KOOS_M1_Sport_SP1-SP5	aided	RAMA1	-0,171350850702876	-0,393691917239464	0,0699312347079578
KOOS_M1_Sport_SP1-SP5	aided	MOLU2	-0,444953842579068	-0,617834055106328	-0,231039284403281
KOOS_M1_Sport_SP1-SP5	aided	NEMA2	-0,253133390493354	-0,46357988171096	-0,0156530113707833
KOOS_M1_Sport_SP1-SP5	unaided	MOLU1	-0,125405843507388	-0,353268249138177	0,11650266531358
KOOS_M1_Sport_SP1-SP5	unaided	NEMA1	-0,145222413318058	-0,370808387181403	0,0965455344940305
KOOS_M1_Sport_SP1-SP5	unaided	RAMA1	-0,173155622027007	-0,395262443234297	0,0680801329070744
KOOS_M1_Sport_SP1-SP5	unaided	MOLU2	-0,294833973000135	-0,498235212598743	-0,060674011365257
KOOS_M1_Sport_SP1-SP5	unaided	NEMA2	-0,161722527382964	-0,385291283983061	0,0797787281441496
KOOS_M1_Symp_S1-S7	aided	MOLU1	-0,249450518597301	-0,460487966697603	-0,0117226345428198
KOOS_M1_Symp_S1-S7	aided	NEMA1	-0,309814841581253	-0,510528407969302	-0,077083744404495
KOOS_M1_Symp_S1-S7	aided	RAMA1	-0,136534914384775	-0,36313862662688	0,105318651286668
KOOS_M1_Symp_S1-S7	aided	MOLU2	-0,334379776092537	-0,530510192001111	-0,104267350636576
KOOS_M1_Symp_S1-S7	aided	NEMA2	-0,289437220040329	-0,493786547837883	-0,0547933701292755
KOOS_M1_Symp_S1-S7	unaided	MOLU1	-0,0439186253393482	-0,279417847430683	0,196564754434865
KOOS_M1_Symp_S1-S7	unaided	NEMA1	-0,28619069296693	-0,491105199867458	-0,0512635742879198
KOOS_M1_Symp_S1-S7	unaided	RAMA1	-0,216239414462851	-0,432372707939774	0,0233916788539145
KOOS_M1_Symp_S1-S7	unaided	MOLU2	-0,28494576090215	-0,490075963618939	-0,0499115734867331
KOOS_M1_Symp_S1-S7	unaided	NEMA2	-0,217721868664121	-0,433636722701265	0,0218367770341017
KOOS_M2_ADL_A1-A17	aided	MOLU1	-0,183930809704257	-0,403064929752745	0,0551507549444477
KOOS_M2_ADL_A1-A17	aided	NEMA1	-0,205910187731111	-0,422023576920972	0,0323469328566719
KOOS_M2_ADL_A1-A17	aided	RAMA1	0,0369440447938554	-0,201498540701973	0,271252918872203
KOOS_M2_ADL_A1-A17	aided	MOLU2	-0,311179131131956	-0,510277816557472	-0,0804214872077596
KOOS_M2_ADL_A1-A17	aided	NEMA2	-0,187791598820666	-0,406408785350663	0,0511631243631099
KOOS_M2_ADL_A1-A17	unaided	MOLU1	-0,0498678200795755	-0,283205905416779	0,18904411430076
KOOS_M2_ADL_A1-A17	unaided	NEMA1	-0,216287666414034	-0,430909616599528	0,0214932931371307
KOOS_M2_ADL_A1-A17	unaided	RAMA1	-0,130298298091842	-0,356000267151814	0,109767526628487
KOOS_M2_ADL_A1-A17	unaided	MOLU2	-0,26572616865518	-0,472679013965318	-0,0309948080865891
KOOS_M2_ADL_A1-A17	unaided	NEMA2	-0,234272475741805	-0,446211723679744	0,00254958709342921
KOOS_M2_Pain_P1-P9	aided	MOLU1	-0,26872528730521	-0,475183329527014	-0,0342211286092991
KOOS_M2_Pain_P1-P9	aided	NEMA1	-0,223671827411515	-0,437207290557635	0,0137360357970115
KOOS_M2_Pain_P1-P9	aided	RAMA1	-0,0944183342126612	-0,323861691911707	0,145514164270354
KOOS_M2_Pain_P1-P9	aided	MOLU2	-0,383448869780121	-0,568532434139511	-0,161417623328278
KOOS_M2_Pain_P1-P9	aided	NEMA2	-0,284531437547477	-0,488326698694158	-0,05130583769638
KOOS_M2_Pain_P1-P9	unaided	MOLU1	-0,0707295280397844	-0,302348808034421	0,168776538076796
KOOS_M2_Pain_P1-P9	unaided	NEMA1	-0,255725394019539	-0,464303967836966	-0,0202716468817668
KOOS_M2_Pain_P1-P9	unaided	RAMA1	-0,29377980340967	-0,495974401409048	-0,0613660114832961
KOOS_M2_Pain_P1-P9	unaided	MOLU2	-0,274954688862376	-0,480374319440925	-0,0409381019752861
KOOS_M2_Pain_P1-P9	unaided	NEMA2	-0,202268176215617	-0,418895115847907	0,0361427800014085
KOOS_M2_QOL_Q1-Q4	aided	MOLU1	-0,158159147363212	-0,380593020254947	0,0815751674729921
KOOS_M2_QOL_Q1-Q4	aided	NEMA1	-0,153786673639671	-0,376754143411604	0,0860251942505037
KOOS_M2_QOL_Q1-Q4	aided	RAMA1	-0,0850438522105681	-0,315376571446427	0,154751721167973
KOOS_M2_QOL_Q1-Q4	aided	MOLU2	-0,221084064940583	-0,435002665849792	0,0164578055322448
KOOS_M2_QOL_Q1-Q4	aided	NEMA2	-0,218160383332892	-0,432508767757433	0,0195286602756774
KOOS_M2_QOL_Q1-Q4	unaided	MOLU1	0,0206538145948831	-0,217088083841582	0,25608268436749
KOOS_M2_QOL_Q1-Q4	unaided	NEMA1	-0,0160197282915072	-0,251745912368291	0,221500799280523
KOOS_M2_QOL_Q1-Q4	unaided	RAMA1	-0,0370595626545439	-0,271360080503229	0,201387558526069
KOOS_M2_QOL_Q1-Q4	unaided	MOLU2	-0,239512779821303	-0,450647164329973	-0,00300227927041546
KOOS_M2_QOL_Q1-Q4	unaided	NEMA2	-0,138141623417705	-0,362955327642128	0,101869748293962
KOOS_M2_Sport_SP1-SP5	aided	MOLU1	-0,384031011118857	-0,568994265086872	-0,16208243125265
KOOS_M2_Sport_SP1-SP5	aided	NEMA1	-0,311355282803025	-0,510422064025701	-0,0806152721451499
KOOS_M2_Sport_SP1-SP5	aided	RAMA1	-0,143529441920057	-0,367718500133003	0,0964269375350871
KOOS_M2_Sport_SP1-SP5	aided	MOLU2	-0,415265585354924	-0,593603730675864	-0,198050337576013
KOOS_M2_Sport_SP1-SP5	aided	NEMA2	-0,244456391541481	-0,454821947897051	-0,0082532129179065
KOOS_M2_Sport_SP1-SP5	unaided	MOLU1	-0,141517621132673	-0,36594129833603	0,0984609727236033
KOOS_M2_Sport_SP1-SP5	unaided	NEMA1	-0,259754237643057	-0,467682374226644	-0,0245850003780375
KOOS_M2_Sport_SP1-SP5	unaided	RAMA1	-0,243024428998682	-0,45361363389182	-0,00673089045805373
KOOS_M2_Sport_SP1-SP5	unaided	MOLU2	-0,316807330773958	-0,514881116689574	-0,0866217223428094
KOOS_M2_Sport_SP1-SP5	unaided	NEMA2	-0,258445831112425	-0,466585869294315	-0,0231832357640725
KOOS_M2_Symp_S1-S7	aided	MOLU1	-0,205386512007709	-0,421574059939712	0,0328931516267228
KOOS_M2_Symp_S1-S7	aided	NEMA1	-0,273099436918804	-0,478829832536811	-0,0389354263419044
KOOS_M2_Symp_S1-S7	aided	RAMA1	-0,00399274357468833	-0,240446214533883	0,232908049682372
KOOS_M2_Symp_S1-S7	aided	MOLU2	-0,359668145547063	-0,549566189761903	-0,13443110165319
KOOS_M2_Symp_S1-S7	aided	NEMA2	-0,264997043466052	-0,472069676385935	-0,0302111855712615
KOOS_M2_Symp_S1-S7	unaided	MOLU1	-0,0357460556864406	-0,270141246256106	0,202649131190393
KOOS_M2_Symp_S1-S7	unaided	NEMA1	-0,287010142403632	-0,490379476342772	-0,053997484647076
KOOS_M2_Symp_S1-S7	unaided	RAMA1	-0,15231968163347	-0,375464458318769	0,0875160651392057
KOOS_M2_Symp_S1-S7	unaided	MOLU2	-0,3588665872952	-0,548923481167052	-0,133527271598752
KOOS_M2_Symp_S1-S7	unaided	NEMA2	-0,270283147819182	-0,476482851137585	-0,035898937784237
KOOS_M3_ADL_A1-A17	aided	MOLU1	-0,237341136797935	-0,45179244514194	0,00304084872793757
KOOS_M3_ADL_A1-A17	aided	NEMA1	-0,174506730703916	-0,398030694071396	0,06857648226814
KOOS_M3_ADL_A1-A17	aided	RAMA1	-0,0567669211108876	-0,292980489820461	0,1859776751198
KOOS_M3_ADL_A1-A17	aided	MOLU2	-0,294435025927909	-0,499328243019852	-0,0583535034918853
KOOS_M3_ADL_A1-A17	aided	NEMA2	-0,196926637368401	-0,417391204919323	0,0454310308429579
KOOS_M3_ADL_A1-A17	unaided	MOLU1	-0,115869774212169	-0,346436069715827	0,127898640799504
KOOS_M3_ADL_A1-A17	unaided	NEMA1	-0,208416894594854	-0,427236545307536	0,0334672150217145
KOOS_M3_ADL_A1-A17	unaided	RAMA1	-0,160946775168525	-0,386223680019257	0,0824494076729738
KOOS_M3_ADL_A1-A17	unaided	MOLU2	-0,29468368811398	-0,499532613453729	-0,0586248592494935
KOOS_M3_ADL_A1-A17	unaided	NEMA2	-0,125138103381531	-0,354685155627749	0,11863664797018
KOOS_M3_Pain_P1-P9	aided	MOLU1	-0,248536676244701	-0,461210717899122	-0,00885681112886113
KOOS_M3_Pain_P1-P9	aided	NEMA1	-0,175338540316299	-0,398752570175578	0,0677224028014979
KOOS_M3_Pain_P1-P9	aided	RAMA1	-0,103684441514079	-0,335536233213146	0,140011287698996
KOOS_M3_Pain_P1-P9	aided	MOLU2	-0,298916062399188	-0,503007623117194	-0,0632488472447956
KOOS_M3_Pain_P1-P9	aided	NEMA2	-0,205133960790339	-0,424428873426783	0,0368925396342082
KOOS_M3_Pain_P1-P9	unaided	MOLU1	-0,144907425401219	-0,372161833949502	0,0987380732618772
KOOS_M3_Pain_P1-P9	unaided	NEMA1	-0,262608491548015	-0,472981077928457	-0,0239080057294289
KOOS_M3_Pain_P1-P9	unaided	RAMA1	-0,201420667854075	-0,421248053722506	0,0407600472659816
KOOS_M3_Pain_P1-P9	unaided	MOLU2	-0,351483349535257	-0,54562520121464	-0,121535923779911
KOOS_M3_Pain_P1-P9	unaided	NEMA2	-0,150075450369115	-0,376704109290199	0,0935039344966825
KOOS_M3_QOL_Q1-Q4	aided	MOLU1	-0,14371450146466	-0,371111801858922	0,0999443460432701
KOOS_M3_QOL_Q1-Q4	aided	NEMA1	-0,129115419094552	-0,358214159501811	0,114649000556936
KOOS_M3_QOL_Q1-Q4	aided	RAMA1	-0,0597119081209403	-0,295679506285357	0,183123309751491
KOOS_M3_QOL_Q1-Q4	aided	MOLU2	-0,241751614675105	-0,455508484889306	-0,0016381190763827
KOOS_M3_QOL_Q1-Q4	aided	NEMA2	-0,241811674817354	-0,455559037089852	-0,00170190805016235
KOOS_M3_QOL_Q1-Q4	unaided	MOLU1	-0,104875429960238	-0,336604322262425	0,138830610889661
KOOS_M3_QOL_Q1-Q4	unaided	NEMA1	-0,00907101572428892	-0,248737654766606	0,231642340676009
KOOS_M3_QOL_Q1-Q4	unaided	RAMA1	0,00694978114873106	-0,233648894218239	0,2467464857383
KOOS_M3_QOL_Q1-Q4	unaided	MOLU2	-0,269161495044321	-0,478436826658789	-0,0309542145395738
KOOS_M3_QOL_Q1-Q4	unaided	NEMA2	-0,112052451627007	-0,343028140699527	0,131701031248434
KOOS_M3_Sport_SP1-SP5	aided	MOLU1	-0,347838521112681	-0,542702297857409	-0,117442682399994
KOOS_M3_Sport_SP1-SP5	aided	NEMA1	-0,299537539325187	-0,503517334496509	-0,0639286812988073
KOOS_M3_Sport_SP1-SP5	aided	RAMA1	-0,1835471552177	-0,40586150264756	0,0592748733097634
KOOS_M3_Sport_SP1-SP5	aided	MOLU2	-0,373560280929507	-0,563229012152513	-0,146497204210818
KOOS_M3_Sport_SP1-SP5	aided	NEMA2	-0,395063073590418	-0,580211082045414	-0,171090523751036
KOOS_M3_Sport_SP1-SP5	unaided	MOLU1	-0,259871252978849	-0,470697384088282	-0,0209717570708948
KOOS_M3_Sport_SP1-SP5	unaided	NEMA1	-0,281847794516604	-0,488953176808241	-0,0446629554890156
KOOS_M3_Sport_SP1-SP5	unaided	RAMA1	-0,285155908326875	-0,491685588364468	-0,0482524279194934
KOOS_M3_Sport_SP1-SP5	unaided	MOLU2	-0,384391300278899	-0,57180300430433	-0,158849945241593
KOOS_M3_Sport_SP1-SP5	unaided	NEMA2	-0,26922332688465	-0,478488228360496	-0,0310208130378482
KOOS_M3_Symp_S1-S7	aided	MOLU1	-0,230663410501393	-0,446151940705935	0,0101051092438533
KOOS_M3_Symp_S1-S7	aided	NEMA1	-0,260243186624983	-0,471007856395642	-0,0213704902387081
KOOS_M3_Symp_S1-S7	aided	RAMA1	-0,0262504493189849	-0,264789419838602	0,21531586553674
KOOS_M3_Symp_S1-S7	aided	MOLU2	-0,340266742702882	-0,536615125001038	-0,108964319436649
KOOS_M3_Symp_S1-S7	aided	NEMA2	-0,286378176926074	-0,492694120878738	-0,0495802016327545
KOOS_M3_Symp_S1-S7	unaided	MOLU1	-0,0835026022369728	-0,317345886663204	0,159913573955774
KOOS_M3_Symp_S1-S7	unaided	NEMA1	-0,275084883859321	-0,483354521796788	-0,0373438599953603
KOOS_M3_Symp_S1-S7	unaided	RAMA1	-0,114630195088062	-0,345330097680621	0,129134157277526
KOOS_M3_Symp_S1-S7	unaided	MOLU2	-0,348682052334491	-0,543379172267078	-0,11838929517805
KOOS_M3_Symp_S1-S7	unaided	NEMA2	-0,280138983683206	-0,48754015209684	-0,0428112041217941
KOOS_M4_ADL_A1-A17	aided	MOLU1	-0,163584363819794	-0,398969960062302	0,0920273436253463
KOOS_M4_ADL_A1-A17	aided	NEMA1	-0,195638212139145	-0,426449588421433	0,059093829216852
KOOS_M4_ADL_A1-A17	aided	RAMA1	-0,120534011242806	-0,361385625439345	0,135396410087399
KOOS_M4_ADL_A1-A17	aided	MOLU2	-0,230301645894057	-0,455694504821143	0,0228439200973688
KOOS_M4_ADL_A1-A17	aided	NEMA2	-0,291837508791437	-0,50643962633755	-0,0431909009408136
KOOS_M4_ADL_A1-A17	unaided	MOLU1	-0,163692476046245	-0,399063360304817	0,0919171964393843
KOOS_M4_ADL_A1-A17	unaided	NEMA1	-0,261788728024505	-0,481844435885882	-0,0106714948488029
KOOS_M4_ADL_A1-A17	unaided	RAMA1	-0,142563196890599	-0,380716087632001	0,113325986922764
KOOS_M4_ADL_A1-A17	unaided	MOLU2	-0,287279667903535	-0,502731325542022	-0,0382241799229903
KOOS_M4_ADL_A1-A17	unaided	NEMA2	-0,239393199720846	-0,463285175310175	0,0132247844647632
KOOS_M4_Pain_P1-P9	aided	MOLU1	-0,108344624440414	-0,350599800636258	0,147500431274842
KOOS_M4_Pain_P1-P9	aided	NEMA1	-0,152167330504222	-0,389078994460563	0,103624171690777
KOOS_M4_Pain_P1-P9	aided	RAMA1	-0,113285457184503	-0,354979473962959	0,142603419038737
KOOS_M4_Pain_P1-P9	aided	MOLU2	-0,206811769967007	-0,435929520656094	0,0474817969299261
KOOS_M4_Pain_P1-P9	aided	NEMA2	-0,281394330752743	-0,497931202502059	-0,031829026090944
KOOS_M4_Pain_P1-P9	unaided	MOLU1	-0,0638925949509745	-0,31071410541606	0,191001255010741
KOOS_M4_Pain_P1-P9	unaided	NEMA1	-0,22948892112272	-0,455014349164057	0,0237015310043574
KOOS_M4_Pain_P1-P9	unaided	RAMA1	-0,0777326791968338	-0,323226358953737	0,177563818405212
KOOS_M4_Pain_P1-P9	unaided	MOLU2	-0,224216320947769	-0,450595398527495	0,0292562964096166
KOOS_M4_Pain_P1-P9	unaided	NEMA2	-0,15747502877448	-0,393684038978791	0,0982415248633126
KOOS_M4_QOL_Q1-Q4	aided	MOLU1	-0,00906903855588426	-0,260295322387315	0,243307358973905
KOOS_M4_QOL_Q1-Q4	aided	NEMA1	-0,073687579111475	-0,319578205552356	0,181501105402334
KOOS_M4_QOL_Q1-Q4	aided	RAMA1	-0,0106318108387523	-0,261751759113677	0,241836399281335
KOOS_M4_QOL_Q1-Q4	aided	MOLU2	-0,039938417113119	-0,288854057922943	0,214034940135524
KOOS_M4_QOL_Q1-Q4	aided	NEMA2	-0,153552406881307	-0,390281851895797	0,102220980332458
KOOS_M4_QOL_Q1-Q4	unaided	MOLU1	-0,105182107095759	-0,347790896129122	0,150628329889465
KOOS_M4_QOL_Q1-Q4	unaided	NEMA1	-0,0676142596997417	-0,314087139725134	0,187397230636376
KOOS_M4_QOL_Q1-Q4	unaided	RAMA1	0,0551972289319015	-0,199395062954107	0,302808981534798
KOOS_M4_QOL_Q1-Q4	unaided	MOLU2	-0,27485999049507	-0,492586158850641	-0,0247525073295854
KOOS_M4_QOL_Q1-Q4	unaided	NEMA2	-0,179526115095679	-0,412689808575683	0,0757176998883043
KOOS_M4_Sport_SP1-SP5	aided	MOLU1	-0,205326989349972	-0,434672717223952	0,0490288135873315
KOOS_M4_Sport_SP1-SP5	aided	NEMA1	-0,221620136205508	-0,448415460154958	0,0319856769301435
KOOS_M4_Sport_SP1-SP5	aided	RAMA1	-0,16705166202632	-0,401962994402709	0,0884916621831943
KOOS_M4_Sport_SP1-SP5	aided	MOLU2	-0,275576035158524	-0,493172680757943	-0,0255267439802633
KOOS_M4_Sport_SP1-SP5	aided	NEMA2	-0,325900681519327	-0,533904640581001	-0,0807031315446707
KOOS_M4_Sport_SP1-SP5	unaided	MOLU1	-0,196936395815457	-0,4275536102559	0,0577482321283452
KOOS_M4_Sport_SP1-SP5	unaided	NEMA1	-0,285535421856089	-0,501310090010517	-0,036326709141335
KOOS_M4_Sport_SP1-SP5	unaided	RAMA1	-0,156390319411077	-0,392743890553029	0,0993427688774757
KOOS_M4_Sport_SP1-SP5	unaided	MOLU2	-0,349259180032084	-0,552488193048237	-0,106834621273916
KOOS_M4_Sport_SP1-SP5	unaided	NEMA2	-0,301572372103778	-0,514333504737162	-0,0538403895296109
KOOS_M4_Symp_S1-S7	aided	MOLU1	-0,130512644104984	-0,370167534470083	0,125430466319913
KOOS_M4_Symp_S1-S7	aided	NEMA1	-0,239288520304706	-0,463197963492113	0,0133358051321677
KOOS_M4_Symp_S1-S7	aided	RAMA1	-0,140654999985864	-0,379049851598791	0,115247798283954
KOOS_M4_Symp_S1-S7	aided	MOLU2	-0,239400116897305	-0,463290938081576	0,0132174480414149
KOOS_M4_Symp_S1-S7	aided	NEMA2	-0,332092689729582	-0,538850530066399	-0,0875975428506109
KOOS_M4_Symp_S1-S7	unaided	MOLU1	-0,0494382948597407	-0,297554601675455	0,204933785321936
KOOS_M4_Symp_S1-S7	unaided	NEMA1	-0,278537309992475	-0,495596202225148	-0,0287318663732662
KOOS_M4_Symp_S1-S7	unaided	RAMA1	-0,0770151135349508	-0,322579740148005	0,178262855788252
KOOS_M4_Symp_S1-S7	unaided	MOLU2	-0,35383668107425	-0,556106437645622	-0,1119950867107
KOOS_M4_Symp_S1-S7	unaided	NEMA2	-0,270721393636591	-0,489192298209985	-0,0202834431077052
SEBT_M1_gesamt_norm	aided	MOLU1	-0,0281718098792424	-0,266576479600454	0,213481465552893
SEBT_M1_gesamt_norm	aided	NEMA1	-0,0697259787392167	-0,304829085569644	0,173386659014747
SEBT_M1_gesamt_norm	aided	RAMA1	-0,0578641810126187	-0,293986544839872	0,184914658216629
SEBT_M1_gesamt_norm	aided	MOLU2	-0,131894231379941	-0,36067587340074	0,111858300543296
SEBT_M1_gesamt_norm	aided	NEMA2	-0,116760276870635	-0,347230194788757	0,127010589460279
SEBT_M1_gesamt_norm	unaided	MOLU1	-0,276158484214899	-0,484244437645738	-0,0385040530457058
SEBT_M1_gesamt_norm	unaided	NEMA1	-0,160238835414538	-0,385605223698359	0,083171105322363
SEBT_M1_gesamt_norm	unaided	RAMA1	-0,133461081104464	-0,362062521395066	0,110283050872985
SEBT_M1_gesamt_norm	unaided	MOLU2	-0,320908511165709	-0,520959012663777	-0,0874402170243937
SEBT_M1_gesamt_norm	unaided	NEMA2	-0,134587329125012	-0,36305861623088	0,109150008037189
SEBT_M2_gesamt_norm	aided	MOLU1	-0,00487537060443765	-0,248479014960938	0,239308300943705
SEBT_M2_gesamt_norm	aided	NEMA1	-0,0706772321173687	-0,309245532751602	0,176260272962119
SEBT_M2_gesamt_norm	aided	RAMA1	-0,0164900216147208	-0,259346067643447	0,228327399111299
SEBT_M2_gesamt_norm	aided	MOLU2	-0,0528526178276957	-0,292975072557986	0,193541377655193
SEBT_M2_gesamt_norm	aided	NEMA2	-0,128505875219232	-0,361087608562974	0,119126968447989
SEBT_M2_gesamt_norm	unaided	MOLU1	-0,255360152401548	-0,469987450805283	-0,0122222708758805
SEBT_M2_gesamt_norm	unaided	NEMA1	-0,10487415889467	-0,340074598378175	0,142674378633462
SEBT_M2_gesamt_norm	unaided	RAMA1	0,00410278312037443	-0,240036523457851	0,247753974744988
SEBT_M2_gesamt_norm	unaided	MOLU2	-0,202230385747418	-0,425159032310655	0,0438306177605413
SEBT_M2_gesamt_norm	unaided	NEMA2	-0,128638822700228	-0,361205159355669	0,118993702547391
SEBT_M3_gesamt_norm	aided	MOLU1	-0,0674645832023096	-0,320180943614431	0,19421555637867
SEBT_M3_gesamt_norm	aided	NEMA1	-0,175938299022396	-0,415358473870129	0,0862783180299209
SEBT_M3_gesamt_norm	aided	RAMA1	0,00930355400875315	-0,249592007607241	0,266957810928071
SEBT_M3_gesamt_norm	aided	MOLU2	-0,172262165519877	-0,412216534881723	0,0900398976434225
SEBT_M3_gesamt_norm	aided	NEMA2	-0,286305317466386	-0,507100288754063	-0,0302463004831958
SEBT_M3_gesamt_norm	unaided	MOLU1	-0,313101445444688	-0,528644286957652	-0,059627948561566
SEBT_M3_gesamt_norm	unaided	NEMA1	-0,191959411009449	-0,428985115147372	0,0697970631262178
SEBT_M3_gesamt_norm	unaided	RAMA1	-0,0828398791562652	-0,333989222912805	0,179292246115562
SEBT_M3_gesamt_norm	unaided	MOLU2	-0,283887317520468	-0,505142557310746	-0,0276165807511981
SEBT_M3_gesamt_norm	unaided	NEMA2	-0,229595043047609	-0,46057702100597	0,030510084474431
SEBT_M4_gesamt_norm	aided	MOLU1	-0,147290121101341	-0,384836984220019	0,108557076634521
SEBT_M4_gesamt_norm	aided	NEMA1	-0,177631600843698	-0,411064865398383	0,0776631117348208
SEBT_M4_gesamt_norm	aided	RAMA1	-0,181576211798338	-0,414446526029856	0,0736103344067703
SEBT_M4_gesamt_norm	aided	MOLU2	-0,21790924233353	-0,445294842556299	0,0358804001249054
SEBT_M4_gesamt_norm	aided	NEMA2	-0,266832644233567	-0,485997284760831	-0,0160932767728823
SEBT_M4_gesamt_norm	unaided	MOLU1	-0,216560199264767	-0,444159015324715	0,0372943635885608
SEBT_M4_gesamt_norm	unaided	NEMA1	-0,121465306383761	-0,362207043517508	0,134468485146902
SEBT_M4_gesamt_norm	unaided	RAMA1	-0,109005996868296	-0,351186672014109	0,146845650943689
SEBT_M4_gesamt_norm	unaided	MOLU2	-0,139648052597132	-0,378169962396582	0,116261158361296
SEBT_M4_gesamt_norm	unaided	NEMA2	-0,0602403309513432	-0,307397915908876	0,19453140365881
SMWT_M1	aided	MOLU1	-0,0354052679489633	-0,269824898451782	0,202976315398638
SMWT_M1	aided	NEMA1	0,0168600523617732	-0,220701338962905	0,252533026138405
SMWT_M1	aided	RAMA1	0,0484913805831786	-0,190374233379486	0,281936299031931
SMWT_M1	aided	MOLU2	-0,107696290827646	-0,335817129407155	0,132358164090084
SMWT_M1	aided	NEMA2	0,061164720696401	-0,178094154766592	0,293595181456605
SMWT_M1	unaided	MOLU1	-0,102253736133669	-0,330925540467172	0,13776097805205
SMWT_M1	unaided	NEMA1	-0,0234360023620013	-0,258681827160764	0,214434125327368
SMWT_M1	unaided	RAMA1	-0,0421498243541929	-0,276076366716426	0,196491074274809
SMWT_M1	unaided	MOLU2	-0,00250765135067699	-0,239046468156147	0,234312109764344
SMWT_M1	unaided	NEMA2	0,0331458909697701	-0,205144157311706	0,267726274273796
SMWT_M2	aided	MOLU1	-0,110194363706511	-0,33805820271768	0,129873546383896
SMWT_M2	aided	NEMA1	-0,0878178552254018	-0,31789124605431	0,152022596569343
SMWT_M2	aided	RAMA1	-0,0976914983915553	-0,326815661361258	0,142278924947387
SMWT_M2	aided	MOLU2	-0,150255582154647	-0,373648370235103	0,0896119451076281
SMWT_M2	aided	NEMA2	-0,0621715844461943	-0,29451849357883	0,177115328536252
SMWT_M2	unaided	MOLU1	-0,257934833263773	-0,466157455765093	-0,0226360280120682
SMWT_M2	unaided	NEMA1	-0,136271633027083	-0,361299386714805	0,103755472083372
SMWT_M2	unaided	RAMA1	-0,115716205108672	-0,343002809512788	0,124370728408345
SMWT_M2	unaided	MOLU2	-0,12794189630135	-0,353905834293556	0,112134381054313
SMWT_M2	unaided	NEMA2	0,0416415660460117	-0,196980519555799	0,275605955255188
SMWT_M3	aided	MOLU1	-0,317866189720909	-0,515745881828435	-0,0877901973199469
SMWT_M3	aided	NEMA1	-0,186205760957029	-0,40503598876705	0,0528019855603602
SMWT_M3	aided	RAMA1	-0,297028898178602	-0,498653733137794	-0,0649115516308396
SMWT_M3	aided	MOLU2	-0,360186223882148	-0,549981477819784	-0,13501548170243
SMWT_M3	aided	NEMA2	-0,170680374762545	-0,391543965179986	0,0687787573839483
SMWT_M3	unaided	MOLU1	-0,210183356039208	-0,425687646467294	0,0278844892248383
SMWT_M3	unaided	NEMA1	-0,0645519047049689	-0,296699566386883	0,17479940769869
SMWT_M3	unaided	RAMA1	-0,21457256686611	-0,429443874580294	0,0232909628808727
SMWT_M3	unaided	MOLU2	-0,25212037846683	-0,461275810182048	-0,0164194674461596
SMWT_M3	unaided	NEMA2	0,00456897288220524	-0,232362995507688	0,240989064190121
SMWT_M4	aided	MOLU1	-0,176309750358988	-0,399595073080781	0,0667247397742725
SMWT_M4	aided	NEMA1	-0,0518647308899975	-0,288479374786486	0,190719948563042
SMWT_M4	aided	RAMA1	-0,0772622078810048	-0,311686230523805	0,166027731362954
SMWT_M4	aided	MOLU2	-0,248554176373993	-0,461225402503074	-0,00887546203929822
SMWT_M4	aided	NEMA2	-0,0294675014443992	-0,267780679148763	0,212243454090347
SMWT_M4	unaided	MOLU1	-0,192013965623493	-0,413165964870984	0,0505250442371823
SMWT_M4	unaided	NEMA1	-0,226710497923296	-0,442804930813084	0,0142755392955146
SMWT_M4	unaided	RAMA1	-0,224355583026704	-0,440808110685036	0,0167560594908847
SMWT_M4	unaided	MOLU2	-0,146283451031746	-0,373372313247405	0,0973457599800923
SMWT_M4	unaided	NEMA2	-0,0444681726640916	-0,281668118168971	0,197853853192469
TAS_M1	aided	MOLU1	0,115912470777854	-0,124174866727761	0,34317832673213
TAS_M1	aided	NEMA1	0,011433426819895	-0,225858456198478	0,247444518198786
TAS_M1	aided	RAMA1	0,0633931464510479	-0,175927146739375	0,295638105767452
TAS_M1	aided	MOLU2	0,0991261648929332	-0,140859263338526	0,328109011426484
TAS_M1	aided	NEMA2	-0,104903939654602	-0,333308992181906	0,135131908914492
TAS_M1	unaided	MOLU1	-0,184165933039605	-0,403268739116962	0,0549081248134455
TAS_M1	unaided	NEMA1	0,0990130958779825	-0,140971185624601	0,328007111004025
TAS_M1	unaided	RAMA1	0,141538699416642	-0,0984396720836775	0,365959926954685
TAS_M1	unaided	MOLU2	-0,158282974657653	-0,380701624710969	0,0814490045641822
TAS_M1	unaided	NEMA2	-0,0112289951707818	-0,247252569298741	0,22605247532262
TAS_M2	aided	MOLU1	0,0560069543607646	-0,183100881777845	0,288858606517049
TAS_M2	aided	NEMA1	-0,028552378737401	-0,263452712746063	0,209544373472776
TAS_M2	aided	RAMA1	0,0376859472861643	-0,200785661592765	0,271941053141875
TAS_M2	aided	MOLU2	0,015578797369028	-0,221920160685372	0,251332776921372
TAS_M2	aided	NEMA2	-0,14816364626458	-0,371806041263682	0,0917339247226037
TAS_M2	unaided	MOLU1	-0,174692865601256	-0,395040063703788	0,0646613439541452
TAS_M2	unaided	NEMA1	0,0127169598002499	-0,224639868411306	0,248649254547013
TAS_M2	unaided	RAMA1	0,00223632132512548	-0,234568528320052	0,23879062477142
TAS_M2	unaided	MOLU2	-0,155527443599573	-0,378283395854622	0,0842546945399039
TAS_M2	unaided	NEMA2	0,0213543560380231	-0,216420160816541	0,256737456787584
TAS_M3	aided	MOLU1	0,0338703623977755	-0,20444929125765	0,268399442677662
TAS_M3	aided	NEMA1	-0,0607846328491017	-0,293246521288571	0,178463535474393
TAS_M3	aided	RAMA1	0,136966846646553	-0,103054610656087	0,36191518813142
TAS_M3	aided	MOLU2	0,0258921488773739	-0,212088258309564	0,26097355203593
TAS_M3	aided	NEMA2	-0,109630090843511	-0,337552207590851	0,130435043663992
TAS_M3	unaided	MOLU1	-0,0807362212993479	-0,311465218273764	0,158982420771494
TAS_M3	unaided	NEMA1	0,00708596714855583	-0,229980429613796	0,243358521654707
TAS_M3	unaided	RAMA1	0,0837966834498069	-0,155977521566272	0,314244939505152
TAS_M3	unaided	MOLU2	-0,0322498885588359	-0,266893404860012	0,206003212630554
TAS_M3	unaided	NEMA2	-0,0192461078170514	-0,254766294848584	0,218429572584795
TAS_M4	aided	MOLU1	-0,127217146611679	-0,353261201374769	0,112861798273912
TAS_M4	aided	NEMA1	-0,157526119074691	-0,380037718082486	0,0822200158494392
TAS_M4	aided	RAMA1	-0,0326185298203406	-0,267236113826364	0,205649816927766
TAS_M4	aided	MOLU2	-0,170899791319137	-0,391735308617668	0,0685538139576605
TAS_M4	aided	NEMA2	-0,26625070527553	-0,473117252370023	-0,0315587289013857
TAS_M4	unaided	MOLU1	-0,22013929702473	-0,434197138328006	0,0174506217739744
TAS_M4	unaided	NEMA1	-0,0926143572103366	-0,322231722001628	0,147295048634357
TAS_M4	unaided	RAMA1	-0,0623633614399062	-0,294694307356881	0,17692883815571
TAS_M4	unaided	MOLU2	-0,116429359791668	-0,343640496302258	0,123658952132718
TAS_M4	unaided	NEMA2	-0,0592562066223433	-0,291843848891734	0,179948225175508
