# Supplementary material for: Artificial-Intelligence-Aided Radiographic Diagnostic of Knee Osteoarthritis Leads to a Higher Association of Clinical Findings with Diagnostic Ratings
Source: J Clin Med. 2023 Jan 17;12(3):744. doi: 10.3390/jcm12030744 (PMC9917552; doi:10.3390/jcm12030744)
Supplement: Supplementary file 1 [file jcm-12-00744-s001.zip › Table S3 KL-Grade.csv]

measure	method	Rater	Correlation	lower_CI	upper_CI
IPAQ_M1_Kat	aided	MOLU1	0,165154112331379	-0,0744362026673696	0,386718449996652
IPAQ_M1_Kat	aided	NEMA1	-0,00885135260571238	-0,245018745897364	0,228307633074611
IPAQ_M1_Kat	aided	RAMA1	0,100880985572001	-0,139121453075135	0,329689813720787
IPAQ_M1_Kat	aided	MOLU2	-0,0262887665827492	-0,261343370668674	0,211709191128444
IPAQ_M1_Kat	aided	NEMA2	0,0127081266200243	-0,224648257181188	0,248640966133294
IPAQ_M1_Kat	unaided	MOLU1	0,0855113935845217	-0,154292000065005	0,315800631369759
IPAQ_M1_Kat	unaided	NEMA1	0,0403281833365044	-0,198244737246117	0,274389852877845
IPAQ_M1_Kat	unaided	RAMA1	0,130912615735416	-0,109150036243969	0,356545916707131
IPAQ_M1_Kat	unaided	MOLU2	0,0739352447173632	-0,165644062094285	0,305273936272883
IPAQ_M1_Kat	unaided	NEMA2	0,0643797434670225	-0,174967000021354	0,296541897311203
IPAQ_M2_Kat	aided	MOLU1	-0,0135033236927693	-0,249386982786727	0,223892926643284
IPAQ_M2_Kat	aided	NEMA1	0,0450897674822623	-0,193657616783542	0,27879519325559
IPAQ_M2_Kat	aided	RAMA1	0,015794670154216	-0,22171485897127	0,251535052216526
IPAQ_M2_Kat	aided	MOLU2	0,0590240517363188	-0,180173641555884	0,291630707382622
IPAQ_M2_Kat	aided	NEMA2	0,0448301758282259	-0,193907966367673	0,27855527649274
IPAQ_M2_Kat	unaided	MOLU1	0,121261819470585	-0,11882931518746	0,347956059110872
IPAQ_M2_Kat	unaided	NEMA1	0,199480680765265	-0,039043376922099	0,416497198345246
IPAQ_M2_Kat	unaided	RAMA1	0,270278876675221	0,0358943359732442	0,476479289505711
IPAQ_M2_Kat	unaided	MOLU2	0,213211148238057	-0,0247168301461576	0,428279585481237
IPAQ_M2_Kat	unaided	NEMA2	0,236241771197672	-0,00046491808082772	0,44787977522158
IPAQ_M3_Kat	aided	MOLU1	0,0803384624179063	-0,159372632458758	0,311103656247518
IPAQ_M3_Kat	aided	NEMA1	0,132923551993929	-0,107127417447894	0,358330995645589
IPAQ_M3_Kat	aided	RAMA1	0,0796142368671656	-0,160082924046698	0,310445165088102
IPAQ_M3_Kat	aided	MOLU2	0,223316512287142	-0,0141099593947907	0,436904734433529
IPAQ_M3_Kat	aided	NEMA2	0,139045898114068	-0,100957246237696	0,363755585002515
IPAQ_M3_Kat	unaided	MOLU1	0,204972547967987	-0,0333248351673698	0,421218642947039
IPAQ_M3_Kat	unaided	NEMA1	0,340604728625228	0,113036416056461	0,534219546935983
IPAQ_M3_Kat	unaided	RAMA1	0,314317789166064	0,0838769491441954	0,512846330405903
IPAQ_M3_Kat	unaided	MOLU2	0,108050634564213	-0,132005912438537	0,336135175836307
IPAQ_M3_Kat	unaided	NEMA2	0,35688990926585	0,131299987625001	0,547337572389128
IPAQ_M4_Kat	aided	MOLU1	0,0748089986838291	-0,164789431477144	0,306070456316137
IPAQ_M4_Kat	aided	NEMA1	0,0822549378620091	-0,157491831558469	0,312845114354691
IPAQ_M4_Kat	aided	RAMA1	0,203759884197487	-0,0345888948199224	0,420177104149491
IPAQ_M4_Kat	aided	MOLU2	0,0746817835001622	-0,164913884756897	0,305954506226726
IPAQ_M4_Kat	aided	NEMA2	0,0429692984625316	-0,195701682217573	0,276834583722281
IPAQ_M4_Kat	unaided	MOLU1	0,0321256303720236	-0,206122317982533	0,266777874316884
IPAQ_M4_Kat	unaided	NEMA1	0,121337319655572	-0,118753768860739	0,348023407395688
IPAQ_M4_Kat	unaided	RAMA1	0,120005451762617	-0,120086042852887	0,346835000317404
IPAQ_M4_Kat	unaided	MOLU2	0,00528964696474719	-0,23168110179627	0,241667783127135
IPAQ_M4_Kat	unaided	NEMA2	0,27547144932577	0,041496260730763	0,480804292911292
KOOS_M1_ADL_A1-A17	aided	MOLU1	-0,238341147861968	-0,451130090181395	8,90005504021487e-05
KOOS_M1_ADL_A1-A17	aided	NEMA1	-0,349917914269004	-0,543037790927548	-0,121641257525627
KOOS_M1_ADL_A1-A17	aided	RAMA1	-0,250439032248185	-0,46131836566097	-0,0127768598536866
KOOS_M1_ADL_A1-A17	aided	MOLU2	-0,367929467821623	-0,557452784226183	-0,141957392937209
KOOS_M1_ADL_A1-A17	aided	NEMA2	-0,380490379306966	-0,567438341478914	-0,156239053780361
KOOS_M1_ADL_A1-A17	unaided	MOLU1	-0,0524615011373088	-0,28729309028945	0,188319111147314
KOOS_M1_ADL_A1-A17	unaided	NEMA1	-0,239895392430013	-0,452442115071323	-0,00155950048333588
KOOS_M1_ADL_A1-A17	unaided	RAMA1	-0,283305648760425	-0,488719142144275	-0,0481317196292911
KOOS_M1_ADL_A1-A17	unaided	MOLU2	-0,230946507382106	-0,444875236426702	0,00791437623645455
KOOS_M1_ADL_A1-A17	unaided	NEMA2	-0,232387962908749	-0,44609615028173	0,00639124859844177
KOOS_M1_Pain_P1-P9	aided	MOLU1	-0,285212995253072	-0,490296945407306	-0,0502017183866682
KOOS_M1_Pain_P1-P9	aided	NEMA1	-0,420609554062024	-0,598967832008911	-0,202491049558776
KOOS_M1_Pain_P1-P9	aided	RAMA1	-0,323533496911976	-0,521714325472199	-0,0922222959809687
KOOS_M1_Pain_P1-P9	aided	MOLU2	-0,437106345125901	-0,611774101026406	-0,221796217306624
KOOS_M1_Pain_P1-P9	aided	NEMA2	-0,379472994025129	-0,566631591255569	-0,15507879403869
KOOS_M1_Pain_P1-P9	unaided	MOLU1	-0,100883725408485	-0,331339048064371	0,140931213687934
KOOS_M1_Pain_P1-P9	unaided	NEMA1	-0,295710335056492	-0,498956608222341	-0,0616304871556248
KOOS_M1_Pain_P1-P9	unaided	RAMA1	-0,36282484144439	-0,553379024364671	-0,13618023210472
KOOS_M1_Pain_P1-P9	unaided	MOLU2	-0,190728684697786	-0,410487079205954	0,0499687083502494
KOOS_M1_Pain_P1-P9	unaided	NEMA2	-0,294973165357705	-0,498349810493227	-0,0608258994456094
KOOS_M1_QOL_Q1-Q4	aided	MOLU1	-0,225654767102306	-0,440386300602447	0,0134964568281354
KOOS_M1_QOL_Q1-Q4	aided	NEMA1	-0,441627930117093	-0,615268241141002	-0,22711718390787
KOOS_M1_QOL_Q1-Q4	aided	RAMA1	-0,396706136912029	-0,580248590753505	-0,174815960717034
KOOS_M1_QOL_Q1-Q4	aided	MOLU2	-0,419609221456496	-0,598188340387327	-0,201325849034778
KOOS_M1_QOL_Q1-Q4	aided	NEMA2	-0,450167368220717	-0,621848695083831	-0,237201385741144
KOOS_M1_QOL_Q1-Q4	unaided	MOLU1	-0,108720304679742	-0,338374178966905	0,133156420060627
KOOS_M1_QOL_Q1-Q4	unaided	NEMA1	-0,212053865511027	-0,428799308335428	0,0277755271356603
KOOS_M1_QOL_Q1-Q4	unaided	RAMA1	-0,202468167285922	-0,420589914578507	0,0377807313365028
KOOS_M1_QOL_Q1-Q4	unaided	MOLU2	-0,284535998860686	-0,489737071422673	-0,0494667587425681
KOOS_M1_QOL_Q1-Q4	unaided	NEMA2	-0,319066933044496	-0,518079844445334	-0,0872816697832049
KOOS_M1_Sport_SP1-SP5	aided	MOLU1	-0,373202839459256	-0,561651649304766	-0,147941740989277
KOOS_M1_Sport_SP1-SP5	aided	NEMA1	-0,415346291677025	-0,594862734279871	-0,196367248669298
KOOS_M1_Sport_SP1-SP5	aided	RAMA1	-0,400706350828338	-0,583394807151564	-0,179423060785456
KOOS_M1_Sport_SP1-SP5	aided	MOLU2	-0,496340083705026	-0,657014164585637	-0,292533371447255
KOOS_M1_Sport_SP1-SP5	aided	NEMA2	-0,411492970552837	-0,591851375615031	-0,191894718301807
KOOS_M1_Sport_SP1-SP5	unaided	MOLU1	-0,147779997937642	-0,373060503581031	0,093955566479409
KOOS_M1_Sport_SP1-SP5	unaided	NEMA1	-0,28389899420412	-0,489210115904859	-0,0487754472411547
KOOS_M1_Sport_SP1-SP5	unaided	RAMA1	-0,342349473026992	-0,536946467285695	-0,113161125610046
KOOS_M1_Sport_SP1-SP5	unaided	MOLU2	-0,305274643222066	-0,506811398238709	-0,0720971534110165
KOOS_M1_Sport_SP1-SP5	unaided	NEMA2	-0,295823117287026	-0,499049426804906	-0,0617536107474895
KOOS_M1_Symp_S1-S7	aided	MOLU1	-0,336959518730652	-0,532596053591261	-0,107142188923366
KOOS_M1_Symp_S1-S7	aided	NEMA1	-0,437901822311804	-0,612389315518652	-0,222731400178681
KOOS_M1_Symp_S1-S7	aided	RAMA1	-0,350483331475994	-0,543492042327458	-0,122276125246884
KOOS_M1_Symp_S1-S7	aided	MOLU2	-0,432881940436774	-0,608503442132375	-0,216836529614425
KOOS_M1_Symp_S1-S7	aided	NEMA2	-0,386033049060824	-0,571827185836471	-0,162570986071814
KOOS_M1_Symp_S1-S7	unaided	MOLU1	-0,163189363377042	-0,386573483481098	0,0782815399497527
KOOS_M1_Symp_S1-S7	unaided	NEMA1	-0,44804970130751	-0,620219087566486	-0,234696351123445
KOOS_M1_Symp_S1-S7	unaided	RAMA1	-0,456985115780332	-0,627085075081166	-0,245285531363664
KOOS_M1_Symp_S1-S7	unaided	MOLU2	-0,192047764868687	-0,411624958104199	0,0486027998356761
KOOS_M1_Symp_S1-S7	unaided	NEMA2	-0,439188409361183	-0,613383902579259	-0,224244782759133
KOOS_M2_ADL_A1-A17	aided	MOLU1	-0,212302101161329	-0,427501768046201	0,0256683722038706
KOOS_M2_ADL_A1-A17	aided	NEMA1	-0,294495788573526	-0,496565161941486	-0,0621468191644863
KOOS_M2_ADL_A1-A17	aided	RAMA1	-0,15831091403895	-0,380726128486677	0,0814205371315756
KOOS_M2_ADL_A1-A17	aided	MOLU2	-0,303712345690617	-0,504153080015475	-0,0722232658750412
KOOS_M2_ADL_A1-A17	aided	NEMA2	-0,289443975446778	-0,492392899398926	-0,0566437038361833
KOOS_M2_ADL_A1-A17	unaided	MOLU1	-0,00179770063171776	-0,238376969663502	0,234982974077891
KOOS_M2_ADL_A1-A17	unaided	NEMA1	-0,300768511559657	-0,5017328039072	-0,0689996323807612
KOOS_M2_ADL_A1-A17	unaided	RAMA1	-0,258202902616829	-0,466382213581177	-0,0229230754924896
KOOS_M2_ADL_A1-A17	unaided	MOLU2	-0,204588180096114	-0,420888576853347	0,0337255761038396
KOOS_M2_ADL_A1-A17	unaided	NEMA2	-0,303863775466523	-0,504277493067084	-0,0723892193237326
KOOS_M2_Pain_P1-P9	aided	MOLU1	-0,307571567645402	-0,507321180990886	-0,0764566298309843
KOOS_M2_Pain_P1-P9	aided	NEMA1	-0,345692681443136	-0,538328030642531	-0,118726004844875
KOOS_M2_Pain_P1-P9	aided	RAMA1	-0,229916046806287	-0,442516459919542	0,00715394088459759
KOOS_M2_Pain_P1-P9	aided	MOLU2	-0,428320119780842	-0,603791398389548	-0,213258531501748
KOOS_M2_Pain_P1-P9	aided	NEMA2	-0,328623072285489	-0,524508182341328	-0,0996966585369826
KOOS_M2_Pain_P1-P9	unaided	MOLU1	-0,0229529761607925	-0,258230824320798	0,214895141262313
KOOS_M2_Pain_P1-P9	unaided	NEMA1	-0,369788785209568	-0,557661871381904	-0,145875376494135
KOOS_M2_Pain_P1-P9	unaided	RAMA1	-0,326075351674387	-0,522436613104012	-0,0968707279237602
KOOS_M2_Pain_P1-P9	unaided	MOLU2	-0,192674905039182	-0,410629878565129	0,0461084460663632
KOOS_M2_Pain_P1-P9	unaided	NEMA2	-0,298494393724881	-0,499860979050853	-0,0665126782077091
KOOS_M2_QOL_Q1-Q4	aided	MOLU1	-0,214462243055919	-0,429349551930885	0,0234065453896578
KOOS_M2_QOL_Q1-Q4	aided	NEMA1	-0,324006419168506	-0,52075264254266	-0,0945785846655155
KOOS_M2_QOL_Q1-Q4	aided	RAMA1	-0,280139925124666	-0,484684253915835	-0,0465453614479585
KOOS_M2_QOL_Q1-Q4	aided	MOLU2	-0,290875449856807	-0,493576093411767	-0,0582016236372628
KOOS_M2_QOL_Q1-Q4	aided	NEMA2	-0,340654769979641	-0,534259999540725	-0,113092302083719
KOOS_M2_QOL_Q1-Q4	unaided	MOLU1	-0,0601024168940052	-0,292620559429497	0,17912636418876
KOOS_M2_QOL_Q1-Q4	unaided	NEMA1	-0,142282136267498	-0,36661684842381	0,0976882519989142
KOOS_M2_QOL_Q1-Q4	unaided	RAMA1	-0,19499521830281	-0,412632271209825	0,0437024120023629
KOOS_M2_QOL_Q1-Q4	unaided	MOLU2	-0,293329136987363	-0,49560245979527	-0,0608746893029593
KOOS_M2_QOL_Q1-Q4	unaided	NEMA2	-0,228492772229922	-0,441307625698843	0,00865603876788198
KOOS_M2_Sport_SP1-SP5	aided	MOLU1	-0,403210037200226	-0,584144623099585	-0,18409820938745
KOOS_M2_Sport_SP1-SP5	aided	NEMA1	-0,392929572676888	-0,576039279538724	-0,17226976803536
KOOS_M2_Sport_SP1-SP5	aided	RAMA1	-0,298245971098398	-0,499656388523866	-0,0662411800449285
KOOS_M2_Sport_SP1-SP5	aided	MOLU2	-0,504996790344376	-0,662494196524638	-0,304739469194529
KOOS_M2_Sport_SP1-SP5	aided	NEMA2	-0,370980946402924	-0,558613155285345	-0,147227412297443
KOOS_M2_Sport_SP1-SP5	unaided	MOLU1	-0,182321350084609	-0,401669235766796	0,0568108420828929
KOOS_M2_Sport_SP1-SP5	unaided	NEMA1	-0,324920038770427	-0,52149645567235	-0,0955904720404677
KOOS_M2_Sport_SP1-SP5	unaided	RAMA1	-0,367211820889365	-0,555603897435434	-0,142955684038753
KOOS_M2_Sport_SP1-SP5	unaided	MOLU2	-0,260065462319735	-0,467943100654894	-0,0249185679144309
KOOS_M2_Sport_SP1-SP5	unaided	NEMA2	-0,357409529725575	-0,547754601696857	-0,131885265705216
KOOS_M2_Symp_S1-S7	aided	MOLU1	-0,268995681210307	-0,475408948819513	-0,0345122469280239
KOOS_M2_Symp_S1-S7	aided	NEMA1	-0,345159254284464	-0,537897721471605	-0,118128801225655
KOOS_M2_Symp_S1-S7	aided	RAMA1	-0,237481549421863	-0,448929148919899	-0,000848550226143255
KOOS_M2_Symp_S1-S7	aided	MOLU2	-0,397668594539218	-0,579780107111039	-0,177714471824078
KOOS_M2_Symp_S1-S7	aided	NEMA2	-0,28741478343953	-0,490714371932466	-0,0544372095830103
KOOS_M2_Symp_S1-S7	unaided	MOLU1	-0,141391729240385	-0,365830033538922	0,0985881880777015
KOOS_M2_Symp_S1-S7	unaided	NEMA1	-0,368051174295202	-0,556274461982493	-0,143906240381944
KOOS_M2_Symp_S1-S7	unaided	RAMA1	-0,367722814649944	-0,556012162648841	-0,143534328277772
KOOS_M2_Symp_S1-S7	unaided	MOLU2	-0,269153043522451	-0,475540240959053	-0,0346816886366634
KOOS_M2_Symp_S1-S7	unaided	NEMA2	-0,406161834771512	-0,586465235643049	-0,187506240424175
KOOS_M3_ADL_A1-A17	aided	MOLU1	-0,198217814576542	-0,418500127619646	0,0440900974513406
KOOS_M3_ADL_A1-A17	aided	NEMA1	-0,174006143892953	-0,397596132284331	0,0690902994991902
KOOS_M3_ADL_A1-A17	aided	RAMA1	-0,135228538033289	-0,3636254915854	0,108504647555995
KOOS_M3_ADL_A1-A17	aided	MOLU2	-0,233368283789832	-0,448438742540251	0,00724655966190214
KOOS_M3_ADL_A1-A17	aided	NEMA2	-0,224502557357059	-0,44093279841356	0,0166013327037722
KOOS_M3_ADL_A1-A17	unaided	MOLU1	0,0074528776433363	-0,233173182110851	0,247218917615953
KOOS_M3_ADL_A1-A17	unaided	NEMA1	-0,250239379979466	-0,462638934916012	-0,0106722635582617
KOOS_M3_ADL_A1-A17	unaided	RAMA1	-0,202687225223643	-0,422333599234007	0,0394417041936074
KOOS_M3_ADL_A1-A17	unaided	MOLU2	-0,225257637718168	-0,441573249719902	0,0158062420150676
KOOS_M3_ADL_A1-A17	unaided	NEMA2	-0,197167779898806	-0,417598359151951	0,0451806620670347
KOOS_M3_Pain_P1-P9	aided	MOLU1	-0,233718549534726	-0,448734664636208	0,00687610589679284
KOOS_M3_Pain_P1-P9	aided	NEMA1	-0,235913477285392	-0,450587976928255	0,00455316610754817
KOOS_M3_Pain_P1-P9	aided	RAMA1	-0,177109187934328	-0,400288284303605	0,065903163003598
KOOS_M3_Pain_P1-P9	aided	MOLU2	-0,266907832919007	-0,476562345530601	-0,0285282587070317
KOOS_M3_Pain_P1-P9	aided	NEMA2	-0,228829981785444	-0,444600289233016	0,0120404683742341
KOOS_M3_Pain_P1-P9	unaided	MOLU1	-0,0745415526191062	-0,309213544694492	0,168687508070966
KOOS_M3_Pain_P1-P9	unaided	NEMA1	-0,358885115340441	-0,55154641135517	-0,129872445594961
KOOS_M3_Pain_P1-P9	unaided	RAMA1	-0,251477929941158	-0,46367713053593	-0,0119938201170833
KOOS_M3_Pain_P1-P9	unaided	MOLU2	-0,260577390250746	-0,471286788965134	-0,0217288395957086
KOOS_M3_Pain_P1-P9	unaided	NEMA2	-0,245697722192754	-0,458826968287455	-0,00583337813267908
KOOS_M3_QOL_Q1-Q4	aided	MOLU1	-0,23714424217288	-0,451626378245892	0,00324948426768809
KOOS_M3_QOL_Q1-Q4	aided	NEMA1	-0,333179899472961	-0,530899231212371	-0,101059326137519
KOOS_M3_QOL_Q1-Q4	aided	RAMA1	-0,291499832212312	-0,496914142294932	-0,0551530703175318
KOOS_M3_QOL_Q1-Q4	aided	MOLU2	-0,321843263191351	-0,521718105769942	-0,0884745676392832
KOOS_M3_QOL_Q1-Q4	aided	NEMA2	-0,340121761834327	-0,536498370933842	-0,108802307401946
KOOS_M3_QOL_Q1-Q4	unaided	MOLU1	-0,0889046361847074	-0,322231786176146	0,154605692979155
KOOS_M3_QOL_Q1-Q4	unaided	NEMA1	-0,177176267535701	-0,400346438999142	0,0658342107489648
KOOS_M3_QOL_Q1-Q4	unaided	RAMA1	-0,140385114207475	-0,368178138506667	0,103307204407923
KOOS_M3_QOL_Q1-Q4	unaided	MOLU2	-0,311971556806636	-0,513685484031942	-0,0775763724972049
KOOS_M3_QOL_Q1-Q4	unaided	NEMA2	-0,185366502798235	-0,407433484373967	0,0573978528091283
KOOS_M3_Sport_SP1-SP5	aided	MOLU1	-0,397808841934142	-0,582368053962824	-0,174251157086769
KOOS_M3_Sport_SP1-SP5	aided	NEMA1	-0,360612607852554	-0,552925569177922	-0,131822771421376
KOOS_M3_Sport_SP1-SP5	aided	RAMA1	-0,354285575742574	-0,54786918801356	-0,124688226827079
KOOS_M3_Sport_SP1-SP5	aided	MOLU2	-0,474822140429162	-0,641826374976804	-0,264817659466954
KOOS_M3_Sport_SP1-SP5	aided	NEMA2	-0,419805835267221	-0,599554766701238	-0,199739099574825
KOOS_M3_Sport_SP1-SP5	unaided	MOLU1	-0,203140040415944	-0,42272154686433	0,0389701701077497
KOOS_M3_Sport_SP1-SP5	unaided	NEMA1	-0,41651152135364	-0,596991361813306	-0,195902919042828
KOOS_M3_Sport_SP1-SP5	unaided	RAMA1	-0,383886054866592	-0,571403952981977	-0,158272140122702
KOOS_M3_Sport_SP1-SP5	unaided	MOLU2	-0,366459794771116	-0,557585912306143	-0,138437371403188
KOOS_M3_Sport_SP1-SP5	unaided	NEMA2	-0,353572636023324	-0,547298539123645	-0,123885781036195
KOOS_M3_Symp_S1-S7	aided	MOLU1	-0,298542515111927	-0,502701185728492	-0,0628403288114947
KOOS_M3_Symp_S1-S7	aided	NEMA1	-0,355503035971608	-0,54884324725589	-0,126059227929997
KOOS_M3_Symp_S1-S7	aided	RAMA1	-0,28691523189853	-0,493137086739064	-0,050163879505291
KOOS_M3_Symp_S1-S7	aided	MOLU2	-0,380634657309422	-0,5688338213313	-0,15455749327592
KOOS_M3_Symp_S1-S7	aided	NEMA2	-0,321063812033429	-0,52108515126171	-0,0876120304618785
KOOS_M3_Symp_S1-S7	unaided	MOLU1	-0,111108593488882	-0,342184569168521	0,132640092587169
KOOS_M3_Symp_S1-S7	unaided	NEMA1	-0,420928088367816	-0,600427184276359	-0,201047489333882
KOOS_M3_Symp_S1-S7	unaided	RAMA1	-0,350318108655977	-0,544691271017822	-0,120226475563981
KOOS_M3_Symp_S1-S7	unaided	MOLU2	-0,258773965652838	-0,469781117095573	-0,0197958478444433
KOOS_M3_Symp_S1-S7	unaided	NEMA2	-0,412782608546316	-0,594085328937579	-0,191568786314522
KOOS_M4_ADL_A1-A17	aided	MOLU1	-0,208119994024221	-0,437036136436435	0,0461177256619548
KOOS_M4_ADL_A1-A17	aided	NEMA1	-0,203231338175447	-0,432897316422826	0,0512102311588173
KOOS_M4_ADL_A1-A17	aided	RAMA1	-0,255349114363584	-0,476528050100689	-0,00377084928015204
KOOS_M4_ADL_A1-A17	aided	MOLU2	-0,276296761657201	-0,493762837918448	-0,026306345994659
KOOS_M4_ADL_A1-A17	aided	NEMA2	-0,292515854830401	-0,506990857036327	-0,0439311530422651
KOOS_M4_ADL_A1-A17	unaided	MOLU1	-0,0232615596779902	-0,273480321198404	0,229905909083839
KOOS_M4_ADL_A1-A17	unaided	NEMA1	-0,367106062033117	-0,566551951311647	-0,127028458717497
KOOS_M4_ADL_A1-A17	unaided	RAMA1	-0,275676676009999	-0,493255101192863	-0,0256355878276701
KOOS_M4_ADL_A1-A17	unaided	MOLU2	-0,227792001142502	-0,453593376644758	0,0254909699964591
KOOS_M4_ADL_A1-A17	unaided	NEMA2	-0,364708781725551	-0,564669570078453	-0,124304303465184
KOOS_M4_Pain_P1-P9	aided	MOLU1	-0,185304557955603	-0,417636885323899	0,0697719883652873
KOOS_M4_Pain_P1-P9	aided	NEMA1	-0,268834680003599	-0,487642898024091	-0,0182493909725534
KOOS_M4_Pain_P1-P9	aided	RAMA1	-0,29847921233281	-0,511829202076442	-0,0504504969429149
KOOS_M4_Pain_P1-P9	aided	MOLU2	-0,302452455966701	-0,515045381068863	-0,0548059461427465
KOOS_M4_Pain_P1-P9	aided	NEMA2	-0,347307019966861	-0,550942792441707	-0,104637810820123
KOOS_M4_Pain_P1-P9	unaided	MOLU1	-0,036250607638698	-0,285465431256208	0,217556126135569
KOOS_M4_Pain_P1-P9	unaided	NEMA1	-0,397433659491921	-0,590187255277088	-0,161806883089257
KOOS_M4_Pain_P1-P9	unaided	RAMA1	-0,27929176278659	-0,496213110214494	-0,0295492668089541
KOOS_M4_Pain_P1-P9	unaided	MOLU2	-0,200452573107751	-0,430540442116089	0,0540989804521078
KOOS_M4_Pain_P1-P9	unaided	NEMA2	-0,341531811443776	-0,546362736320278	-0,0981526727637305
KOOS_M4_QOL_Q1-Q4	aided	MOLU1	-0,0815534969322316	-0,326665550640679	0,173837314990907
KOOS_M4_QOL_Q1-Q4	aided	NEMA1	-0,147321537655586	-0,384864341288622	0,108525341585742
KOOS_M4_QOL_Q1-Q4	aided	RAMA1	-0,163867595370333	-0,399214638911552	0,0917387676311296
KOOS_M4_QOL_Q1-Q4	aided	MOLU2	-0,142230664938486	-0,380425832222812	0,113661029219671
KOOS_M4_QOL_Q1-Q4	aided	NEMA2	-0,237464169746889	-0,461677341174791	0,0152696711988536
KOOS_M4_QOL_Q1-Q4	unaided	MOLU1	-0,120658056862545	-0,361495057360967	0,135272839280227
KOOS_M4_QOL_Q1-Q4	unaided	NEMA1	-0,187617656163192	-0,419613336409684	0,0673868427407881
KOOS_M4_QOL_Q1-Q4	unaided	RAMA1	-0,0973239398471322	-0,340792473365716	0,158378365667124
KOOS_M4_QOL_Q1-Q4	unaided	MOLU2	-0,336236535065543	-0,542152499392652	-0,092224573627704
KOOS_M4_QOL_Q1-Q4	unaided	NEMA2	-0,209549136237731	-0,438244244317261	0,0446264898992075
KOOS_M4_Sport_SP1-SP5	aided	MOLU1	-0,326722628656346	-0,534561994232153	-0,0816169693808103
KOOS_M4_Sport_SP1-SP5	aided	NEMA1	-0,374977360001336	-0,57271801182572	-0,135998568117561
KOOS_M4_Sport_SP1-SP5	aided	RAMA1	-0,428180925300989	-0,613816951531413	-0,197674395817745
KOOS_M4_Sport_SP1-SP5	aided	MOLU2	-0,457082251156399	-0,635728828176845	-0,231960853646156
KOOS_M4_Sport_SP1-SP5	aided	NEMA2	-0,449220690455982	-0,629796864441743	-0,222578746155228
KOOS_M4_Sport_SP1-SP5	unaided	MOLU1	-0,129942187600898	-0,369666643775105	0,126001592870656
KOOS_M4_Sport_SP1-SP5	unaided	NEMA1	-0,455814413919842	-0,634773602764954	-0,230444959081075
KOOS_M4_Sport_SP1-SP5	unaided	RAMA1	-0,38944965022939	-0,583996934601334	-0,152594037150896
KOOS_M4_Sport_SP1-SP5	unaided	MOLU2	-0,304909927652136	-0,517031612748964	-0,0575045391740746
KOOS_M4_Sport_SP1-SP5	unaided	NEMA2	-0,484732710727484	-0,656426283485158	-0,265295460996834
KOOS_M4_Symp_S1-S7	aided	MOLU1	-0,269234455277395	-0,487971315161737	-0,0186802126444153
KOOS_M4_Symp_S1-S7	aided	NEMA1	-0,354587760365692	-0,556699390197015	-0,112843066757484
KOOS_M4_Symp_S1-S7	aided	RAMA1	-0,387464927877812	-0,582454580662028	-0,150310212514591
KOOS_M4_Symp_S1-S7	aided	MOLU2	-0,333839877156846	-0,540243528757713	-0,0895471723433145
KOOS_M4_Symp_S1-S7	aided	NEMA2	-0,366296223391406	-0,565916286333336	-0,126107791369441
KOOS_M4_Symp_S1-S7	unaided	MOLU1	-0,170186657541825	-0,404664864679552	0,0852892842127374
KOOS_M4_Symp_S1-S7	unaided	NEMA1	-0,417154196779613	-0,605380841820372	-0,184740044394991
KOOS_M4_Symp_S1-S7	unaided	RAMA1	-0,340934029254688	-0,545887961697016	-0,0974825854116412
KOOS_M4_Symp_S1-S7	unaided	MOLU2	-0,293125558573442	-0,507486158670194	-0,0445967315408469
KOOS_M4_Symp_S1-S7	unaided	NEMA2	-0,440887524393811	-0,623485969208621	-0,212679439857223
SEBT_M1_gesamt_norm	aided	MOLU1	-0,0298892470812642	-0,268172483723217	0,211840315794199
SEBT_M1_gesamt_norm	aided	NEMA1	-0,0825897640224381	-0,316519037073876	0,160809114081134
SEBT_M1_gesamt_norm	aided	RAMA1	-0,186786806249812	-0,408659763641176	0,0559313321768545
SEBT_M1_gesamt_norm	aided	MOLU2	-0,192507067090708	-0,413590496830201	0,050014310022478
SEBT_M1_gesamt_norm	aided	NEMA2	-0,134414106675174	-0,362905445952251	0,109324316788063
SEBT_M1_gesamt_norm	unaided	MOLU1	-0,1056513643424	-0,337299866490067	0,13806102168919
SEBT_M1_gesamt_norm	unaided	NEMA1	-0,180731864323445	-0,403426394694593	0,0621760279974329
SEBT_M1_gesamt_norm	unaided	RAMA1	-0,14313718783838	-0,370603431611396	0,100527862746671
SEBT_M1_gesamt_norm	unaided	MOLU2	-0,228829287546349	-0,444599701445245	0,0120412008682628
SEBT_M1_gesamt_norm	unaided	NEMA2	-0,266403592209204	-0,476142682713346	-0,0279858526851434
SEBT_M2_gesamt_norm	aided	MOLU1	-0,0760664434643882	-0,314137505877082	0,171005248277683
SEBT_M2_gesamt_norm	aided	NEMA1	-0,0864910048283156	-0,323564496561876	0,160800198477139
SEBT_M2_gesamt_norm	aided	RAMA1	-0,154848310830792	-0,38423584569507	0,0925460188603506
SEBT_M2_gesamt_norm	aided	MOLU2	-0,167105041361181	-0,394908938605805	0,0800569310319782
SEBT_M2_gesamt_norm	aided	NEMA2	-0,157979607844697	-0,386968405402656	0,089362746191042
SEBT_M2_gesamt_norm	unaided	MOLU1	-0,18027165407884	-0,406306252148688	0,0665536955959113
SEBT_M2_gesamt_norm	unaided	NEMA1	-0,114611061789747	-0,348761067133816	0,13300603766769
SEBT_M2_gesamt_norm	unaided	RAMA1	-0,0876023225516861	-0,324566699132325	0,159709154158593
SEBT_M2_gesamt_norm	unaided	MOLU2	-0,152189958090273	-0,38191284726724	0,0952445337110899
SEBT_M2_gesamt_norm	unaided	NEMA2	-0,210582553803715	-0,432279405922416	0,0351203703320853
SEBT_M3_gesamt_norm	aided	MOLU1	-0,0970727373984592	-0,346676135835983	0,165369424082661
SEBT_M3_gesamt_norm	aided	NEMA1	-0,235123598475827	-0,465168994185745	0,0246704480399972
SEBT_M3_gesamt_norm	aided	RAMA1	-0,193894469297818	-0,430623695631396	0,0677967086244926
SEBT_M3_gesamt_norm	aided	MOLU2	-0,269517255551841	-0,493460681971468	-0,0120611173930431
SEBT_M3_gesamt_norm	aided	NEMA2	-0,269091392546605	-0,493113247452957	-0,01160201789291
SEBT_M3_gesamt_norm	unaided	MOLU1	-0,211949433219854	-0,445837544983642	0,0490305506851644
SEBT_M3_gesamt_norm	unaided	NEMA1	-0,234558325388262	-0,464700050483196	0,0252683427587002
SEBT_M3_gesamt_norm	unaided	RAMA1	-0,171494628214929	-0,411559810660075	0,0908243319581865
SEBT_M3_gesamt_norm	unaided	MOLU2	-0,233276896888546	-0,463636514673954	0,0266230339031197
SEBT_M3_gesamt_norm	unaided	NEMA2	-0,277319922233728	-0,499813755787475	-0,0204920009463564
SEBT_M4_gesamt_norm	aided	MOLU1	-0,204844833729531	-0,434264400832393	0,0495309168717742
SEBT_M4_gesamt_norm	aided	NEMA1	-0,162903345084831	-0,398381502502818	0,0927210371662166
SEBT_M4_gesamt_norm	aided	RAMA1	-0,271578547295821	-0,489895751614991	-0,0212082195687861
SEBT_M4_gesamt_norm	aided	MOLU2	-0,299604581053999	-0,512740749702573	-0,0516831634445431
SEBT_M4_gesamt_norm	aided	NEMA2	-0,197933402861662	-0,42840103391691	0,0567141828831273
SEBT_M4_gesamt_norm	unaided	MOLU1	-0,150921829203354	-0,387996659492642	0,104885093639092
SEBT_M4_gesamt_norm	unaided	NEMA1	-0,218571694559416	-0,445852326631511	0,035185696326672
SEBT_M4_gesamt_norm	unaided	RAMA1	-0,230817873649689	-0,456126390487662	0,0222989879467323
SEBT_M4_gesamt_norm	unaided	MOLU2	-0,155845425147159	-0,39227142872414	0,099895732889745
SEBT_M4_gesamt_norm	unaided	NEMA2	-0,216818694823424	-0,444376712415325	0,0370235070743764
SMWT_M1	aided	MOLU1	0,000145463976855283	-0,236543373771303	0,236818004595707
SMWT_M1	aided	NEMA1	-0,0178142545469223	-0,253426429106858	0,219793151057081
SMWT_M1	aided	RAMA1	0,117955321184356	-0,122135109856283	0,345004272995417
SMWT_M1	aided	MOLU2	-0,0948391422649802	-0,324241714062241	0,145098519196675
SMWT_M1	aided	NEMA2	-0,0434436916345792	-0,277273382139353	0,195244562134606
SMWT_M1	unaided	MOLU1	-0,133327610048541	-0,358689473376181	0,106720772153947
SMWT_M1	unaided	NEMA1	0,140211807371344	-0,0997801329437079	0,364786892186334
SMWT_M1	unaided	RAMA1	-0,0021923043542702	-0,238749117050827	0,234610123146234
SMWT_M1	unaided	MOLU2	-0,0143478707268728	-0,250178990809552	0,223090407868977
SMWT_M1	unaided	NEMA2	0,099647437578292	-0,140343197982534	0,328578725571396
SMWT_M2	aided	MOLU1	-0,119492847042755	-0,346377416118671	0,120598573509441
SMWT_M2	aided	NEMA1	-0,105008253450432	-0,333402746768789	0,135028357798657
SMWT_M2	aided	RAMA1	-0,0380014210456663	-0,272233590858077	0,20048245268317
SMWT_M2	aided	MOLU2	-0,108997991849396	-0,336985234909596	0,131063850627613
SMWT_M2	aided	NEMA2	-0,137276667909992	-0,362189556199647	0,102742195661029
SMWT_M2	unaided	MOLU1	-0,152512177464369	-0,375633737551709	0,087320497189055
SMWT_M2	unaided	NEMA1	-0,00739551356956194	-0,243649729017136	0,229687219172879
SMWT_M2	unaided	RAMA1	-0,0837869200498442	-0,31423607799535	0,155987114772527
SMWT_M2	unaided	MOLU2	-0,153542108335654	-0,376539197339016	0,0862738150753317
SMWT_M2	unaided	NEMA2	0,0384757110531059	-0,200026515922251	0,272673316858996
SMWT_M3	aided	MOLU1	-0,229045414171491	-0,441777094544246	0,00807291767289385
SMWT_M3	aided	NEMA1	-0,164359734006096	-0,38602380248628	0,0752481721878066
SMWT_M3	aided	RAMA1	-0,198415575647577	-0,415580153402996	0,0401506378323247
SMWT_M3	aided	MOLU2	-0,19724380252742	-0,414570758061791	0,0413681120553657
SMWT_M3	aided	NEMA2	-0,169374069433357	-0,390404398788011	0,0701174633584689
SMWT_M3	unaided	MOLU1	-0,211679249384767	-0,426968646873342	0,0263200914139031
SMWT_M3	unaided	NEMA1	0,00506100860797499	-0,231897462061521	0,241452480348571
SMWT_M3	unaided	RAMA1	-0,193439393629629	-0,411289852100127	0,0453160204067541
SMWT_M3	unaided	MOLU2	-0,373991458052319	-0,561013195052149	-0,150645374106993
SMWT_M3	unaided	NEMA2	-0,0560714959611831	-0,288917948061343	0,183038306745064
SMWT_M4	aided	MOLU1	-0,0580704819092354	-0,294175639471746	0,184714732036528
SMWT_M4	aided	NEMA1	-0,0349301950543811	-0,272849464852778	0,207015397202921
SMWT_M4	aided	RAMA1	0,0842076187264355	-0,15922164303554	0,317984247910975
SMWT_M4	aided	MOLU2	-0,128603359354701	-0,357760184549695	0,115162831411813
SMWT_M4	aided	NEMA2	-0,0657503594278608	-0,301201859042665	0,17725783852214
SMWT_M4	unaided	MOLU1	-0,158159999384803	-0,383787980900301	0,085288866190677
SMWT_M4	unaided	NEMA1	0,0110070748416737	-0,229809161789499	0,250553236037926
SMWT_M4	unaided	RAMA1	-0,0993870885870698	-0,331677366507696	0,144265680219284
SMWT_M4	unaided	MOLU2	-0,13570232029692	-0,364044240955926	0,108027665722145
SMWT_M4	unaided	NEMA2	0,0511884076090269	-0,19137332153895	0,287857563215969
TAS_M1	aided	MOLU1	0,111890278797566	-0,128185045960318	0,339578172262752
TAS_M1	aided	NEMA1	-0,0155250026644763	-0,251282367455948	0,221971317840505
TAS_M1	aided	RAMA1	0,0749200160207781	-0,164680818146564	0,306171637296312
TAS_M1	aided	MOLU2	0,0693853156909033	-0,17008860123732	0,301120951748294
TAS_M1	aided	NEMA2	-0,0752176389216816	-0,306442864440514	0,16438961139864
TAS_M1	unaided	MOLU1	0,0306455388515049	-0,207540489272291	0,265401222650306
TAS_M1	unaided	NEMA1	0,0726852127698754	-0,166866109967421	0,304133835557855
TAS_M1	unaided	RAMA1	0,182418651173612	-0,056710517809412	0,401753642442827
TAS_M1	unaided	MOLU2	-0,156688528490047	-0,379302724114333	0,0830729377494024
TAS_M1	unaided	NEMA2	0,0875336765880607	-0,152302345944532	0,317633782660028
TAS_M2	aided	MOLU1	0,0683793956145584	-0,17106990785031	0,300201601942123
TAS_M2	aided	NEMA1	-0,0653461521134837	-0,297426791916979	0,174026058865535
TAS_M2	aided	RAMA1	0,0438722504434874	-0,194831518364642	0,277669701400379
TAS_M2	aided	MOLU2	-0,00506501054586602	-0,241456249069249	0,231893675232988
TAS_M2	aided	NEMA2	-0,149699271785494	-0,373158610029586	0,0901764576613628
TAS_M2	unaided	MOLU1	-0,00490261672834624	-0,241303313198764	0,23204733440461
TAS_M2	unaided	NEMA1	-0,00540008023292384	-0,241771766921209	0,231576590499608
TAS_M2	unaided	RAMA1	0,122024588763903	-0,11806595188713	0,348636363165408
TAS_M2	unaided	MOLU2	-0,158351085861976	-0,380761359977149	0,0813796053798769
TAS_M2	unaided	NEMA2	0,0145874608678913	-0,222862682134002	0,250403618666962
TAS_M3	aided	MOLU1	-0,0294136167253595	-0,264254666047023	0,208720110457164
TAS_M3	aided	NEMA1	-0,112564808977066	-0,340182391807186	0,127513077781247
TAS_M3	aided	RAMA1	0,0429771302298697	-0,195694136453949	0,27684182864691
TAS_M3	aided	MOLU2	-0,104216012172234	-0,332690587311501	0,135814675395883
TAS_M3	aided	NEMA2	-0,191092688984051	-0,409263245209774	0,0477475277350288
TAS_M3	unaided	MOLU1	-0,0234645812368295	-0,258708508118419	0,214406845397345
TAS_M3	unaided	NEMA1	-0,0179989579577142	-0,253599317291258	0,219617306967801
TAS_M3	unaided	RAMA1	0,113414225136657	-0,126666574244118	0,340943000571843
TAS_M3	unaided	MOLU2	0,025418001668745	-0,212541330316422	0,260531351922149
TAS_M3	unaided	NEMA2	-0,0117574705277304	-0,247748737605103	0,225550878763898
TAS_M4	aided	MOLU1	-0,138943221365495	-0,363664735693849	0,101060877495607
TAS_M4	aided	NEMA1	-0,190139732742069	-0,408439660106201	0,0487341134243229
TAS_M4	aided	RAMA1	-0,0107208264468238	-0,246775349466244	0,226534679423835
TAS_M4	aided	MOLU2	-0,149784960893554	-0,373234056456697	0,0900895152029961
TAS_M4	aided	NEMA2	-0,162423502303937	-0,384329602684061	0,0772259507784926
TAS_M4	unaided	MOLU1	-0,0574176538073389	-0,290155239525271	0,181732724246294
TAS_M4	unaided	NEMA1	-0,0717600266284973	-0,303289585647336	0,167770110558131
TAS_M4	unaided	RAMA1	0,0520438195117566	-0,186939552306753	0,285211346421771
TAS_M4	unaided	MOLU2	-0,136425039380285	-0,361435286792377	0,103600839974355
TAS_M4	unaided	NEMA2	0,0500560686266822	-0,188862132582817	0,283379479398419
