# Supplementary material for: Artificial-Intelligence-Aided Radiographic Diagnostic of Knee Osteoarthritis Leads to a Higher Association of Clinical Findings with Diagnostic Ratings
Source: J Clin Med. 2023 Jan 17;12(3):744. doi: 10.3390/jcm12030744 (PMC9917552; doi:10.3390/jcm12030744)
Supplement: Supplementary file 1 [file jcm-12-00744-s001.zip › Table S4 Osteophes.csv]

measure	method	Rater	Correlation	lower_CI	upper_CI
IPAQ_M1_Kat	aided	MOLU1	0,0282893365478699	-0,209796055201616	0,263207712741446
IPAQ_M1_Kat	aided	NEMA1	0,0523607696573765	-0,186632824402477	0,285503283248784
IPAQ_M1_Kat	aided	RAMA1	0,101296665489267	-0,138709585899858	0,330064084500643
IPAQ_M1_Kat	aided	MOLU2	0,025566502255837	-0,212399441382881	0,260669857445552
IPAQ_M1_Kat	aided	NEMA2	0,0969256926880818	-0,143036317307061	0,326124936983502
IPAQ_M1_Kat	unaided	MOLU1	0,121267812518166	-0,11882331857881	0,347961405163073
IPAQ_M1_Kat	unaided	NEMA1	0,0303030303030303	-0,207868526245436	0,265082514713312
IPAQ_M1_Kat	unaided	RAMA1	0,0935333280259006	-0,146388035856975	0,323062221356776
IPAQ_M1_Kat	unaided	MOLU2	0,00241428382214415	-0,234400349817221	0,238958433450431
IPAQ_M1_Kat	unaided	NEMA2	0,165552235468642	-0,0740291437106934	0,387066495914982
IPAQ_M2_Kat	aided	MOLU1	0,0381194765884043	-0,200368975103338	0,272343052218533
IPAQ_M2_Kat	aided	NEMA1	0,0816311873455216	-0,158104162151496	0,312278496426617
IPAQ_M2_Kat	aided	RAMA1	-0,00221236230875591	-0,238768031680184	0,234591169038746
IPAQ_M2_Kat	aided	MOLU2	0,0879022733957342	-0,151939486752758	0,317967721652196
IPAQ_M2_Kat	aided	NEMA2	-0,0450666557566479	-0,278773834389719	0,193679906938645
IPAQ_M2_Kat	unaided	MOLU1	0,0983467509950105	-0,141630647963221	0,32740647725838
IPAQ_M2_Kat	unaided	NEMA1	0,0827564885048418	-0,156999329789528	0,313300606322896
IPAQ_M2_Kat	unaided	RAMA1	0,08269635994511	-0,157058379813916	0,313246005117734
IPAQ_M2_Kat	unaided	MOLU2	0,0947172339549873	-0,145218940502878	0,32413162906665
IPAQ_M2_Kat	unaided	NEMA2	0,118262046097139	-0,121828674208542	0,345278282407051
IPAQ_M3_Kat	aided	MOLU1	0,0895622151039798	-0,150304582318481	0,319470878045491
IPAQ_M3_Kat	aided	NEMA1	0,218073665166655	-0,0196196752570674	0,432434747112912
IPAQ_M3_Kat	aided	RAMA1	0,167034746188844	-0,0725126557780404	0,388361976691261
IPAQ_M3_Kat	aided	MOLU2	0,2268275605834	-0,0104121150593094	0,439892325142738
IPAQ_M3_Kat	aided	NEMA2	0,118155371976028	-0,121935252919035	0,34518299061424
IPAQ_M3_Kat	unaided	MOLU1	0,218065236918789	-0,0196285209077701	0,432427552799128
IPAQ_M3_Kat	unaided	NEMA1	0,247915258756849	0,0119348639387231	0,457737406779167
IPAQ_M3_Kat	unaided	RAMA1	0,203173780761324	-0,0351995656235646	0,41967350418402
IPAQ_M3_Kat	unaided	MOLU2	0,215890471425151	-0,0219097471724564	0,430570270340027
IPAQ_M3_Kat	unaided	NEMA2	0,252129550276245	0,0164292592147189	0,46128352054852
IPAQ_M4_Kat	aided	MOLU1	0,21243300245959	-0,0255313782688965	0,427613792130411
IPAQ_M4_Kat	aided	NEMA1	0,176500570552348	-0,062803702662661	0,39661304121406
IPAQ_M4_Kat	aided	RAMA1	0,272803816709651	0,0386164889579919	0,478583612675494
IPAQ_M4_Kat	aided	MOLU2	0,219128249105988	-0,018512570116382	0,433334719819122
IPAQ_M4_Kat	aided	NEMA2	0,225407238037905	-0,0119087840417515	0,438684324375319
IPAQ_M4_Kat	unaided	MOLU1	0,135730399601273	-0,104300937430992	0,3608198408588
IPAQ_M4_Kat	unaided	NEMA1	0,199986206065603	-0,038517638370154	0,416932296127433
IPAQ_M4_Kat	unaided	RAMA1	0,281754569966636	0,0482944321405183	0,486024311235574
IPAQ_M4_Kat	unaided	MOLU2	0,132854054953858	-0,107197351393382	0,358269331614648
IPAQ_M4_Kat	unaided	NEMA2	0,382529026408292	0,160367568828618	0,567802455718759
KOOS_M1_ADL_A1-A17	aided	MOLU1	-0,264497191602572	-0,473088041524305	-0,0278269449228995
KOOS_M1_ADL_A1-A17	aided	NEMA1	-0,217291523712087	-0,433269876534966	0,0222882723815422
KOOS_M1_ADL_A1-A17	aided	RAMA1	-0,340005203443165	-0,535055599305974	-0,1105412220725
KOOS_M1_ADL_A1-A17	aided	MOLU2	-0,299657742209364	-0,50220251043612	-0,0659440876915996
KOOS_M1_ADL_A1-A17	aided	NEMA2	-0,293128968886622	-0,49683089567955	-0,0588143735207432
KOOS_M1_ADL_A1-A17	unaided	MOLU1	-0,0807241282849042	-0,313122654581505	0,160795743151659
KOOS_M1_ADL_A1-A17	unaided	NEMA1	-0,334511516466354	-0,530616768805036	-0,104414067620619
KOOS_M1_ADL_A1-A17	unaided	RAMA1	-0,287677612586808	-0,49233374782484	-0,0528795037052888
KOOS_M1_ADL_A1-A17	unaided	MOLU2	-0,220328999770821	-0,435857634020224	0,0190994211107252
KOOS_M1_ADL_A1-A17	unaided	NEMA2	-0,218085827585642	-0,433946922457337	0,0214548541459405
KOOS_M1_Pain_P1-P9	aided	MOLU1	-0,324411674065588	-0,52242806046731	-0,0931950207947596
KOOS_M1_Pain_P1-P9	aided	NEMA1	-0,295418468572143	-0,498716383543968	-0,0613118915753627
KOOS_M1_Pain_P1-P9	aided	RAMA1	-0,407579100325128	-0,588787535358102	-0,187361227221738
KOOS_M1_Pain_P1-P9	aided	MOLU2	-0,35080707364494	-0,543752083163712	-0,122639716945748
KOOS_M1_Pain_P1-P9	aided	NEMA2	-0,337100448390436	-0,532709934433831	-0,107299350244838
KOOS_M1_Pain_P1-P9	unaided	MOLU1	-0,127752288136424	-0,355353540765826	0,114149729346792
KOOS_M1_Pain_P1-P9	unaided	NEMA1	-0,395000312738095	-0,578905271344465	-0,172854290798279
KOOS_M1_Pain_P1-P9	unaided	RAMA1	-0,341698730102565	-0,536421779529046	-0,112433550097456
KOOS_M1_Pain_P1-P9	unaided	MOLU2	-0,235441393827612	-0,448679784081154	0,00316114849379313
KOOS_M1_Pain_P1-P9	unaided	NEMA2	-0,288412958168211	-0,492941016323232	-0,0536791048590411
KOOS_M1_QOL_Q1-Q4	aided	MOLU1	-0,356337789218483	-0,54818882856291	-0,128860685449427
KOOS_M1_QOL_Q1-Q4	aided	NEMA1	-0,319364321406133	-0,518322055409917	-0,087610267755894
KOOS_M1_QOL_Q1-Q4	aided	RAMA1	-0,436810549054032	-0,611545281249231	-0,221448573044926
KOOS_M1_QOL_Q1-Q4	aided	MOLU2	-0,400175254179073	-0,582977408651615	-0,178810830353528
KOOS_M1_QOL_Q1-Q4	aided	NEMA2	-0,322574047974403	-0,520934219903761	-0,0911600537980891
KOOS_M1_QOL_Q1-Q4	unaided	MOLU1	-0,239786994368736	-0,452350640034876	-0,00144448663308805
KOOS_M1_QOL_Q1-Q4	unaided	NEMA1	-0,282300802882048	-0,487887368510119	-0,0470419956297633
KOOS_M1_QOL_Q1-Q4	unaided	RAMA1	-0,301353859272196	-0,503595454872968	-0,0678002372810643
KOOS_M1_QOL_Q1-Q4	unaided	MOLU2	-0,306920812479279	-0,508159965155288	-0,0739038280981138
KOOS_M1_QOL_Q1-Q4	unaided	NEMA2	-0,219822957405901	-0,435426761846654	0,0196310209105847
KOOS_M1_Sport_SP1-SP5	aided	MOLU1	-0,407391872641345	-0,588640839906655	-0,187144593623564
KOOS_M1_Sport_SP1-SP5	aided	NEMA1	-0,280827229311992	-0,486666924167508	-0,0454449631521629
KOOS_M1_Sport_SP1-SP5	aided	RAMA1	-0,44980204270621	-0,621567672341618	-0,236769031937676
KOOS_M1_Sport_SP1-SP5	aided	MOLU2	-0,420780542970798	-0,599101038296732	-0,202690281505122
KOOS_M1_Sport_SP1-SP5	aided	NEMA2	-0,317382476354514	-0,516707318966729	-0,0854213881854598
KOOS_M1_Sport_SP1-SP5	unaided	MOLU1	-0,212287568694343	-0,428999010650617	0,0275309946921604
KOOS_M1_Sport_SP1-SP5	unaided	NEMA1	-0,37368142790149	-0,562032240318312	-0,148485672265117
KOOS_M1_Sport_SP1-SP5	unaided	RAMA1	-0,423962659059494	-0,601578217134374	-0,206401300101803
KOOS_M1_Sport_SP1-SP5	unaided	MOLU2	-0,325193101588886	-0,523062929362713	-0,0940609508517894
KOOS_M1_Sport_SP1-SP5	unaided	NEMA2	-0,301656474211004	-0,503843868385065	-0,0681315746792326
KOOS_M1_Symp_S1-S7	aided	MOLU1	-0,372430839628514	-0,56103755871061	-0,147064625272014
KOOS_M1_Symp_S1-S7	aided	NEMA1	-0,380513032117884	-0,567456300265833	-0,156264894838572
KOOS_M1_Symp_S1-S7	aided	RAMA1	-0,468077274307064	-0,63557169533303	-0,258501279562225
KOOS_M1_Symp_S1-S7	aided	MOLU2	-0,385318686292583	-0,571262129359388	-0,16175386529272
KOOS_M1_Symp_S1-S7	aided	NEMA2	-0,394909824746445	-0,578833985066932	-0,172750280286666
KOOS_M1_Symp_S1-S7	unaided	MOLU1	-0,169053283900369	-0,391690676993128	0,0722853808460087
KOOS_M1_Symp_S1-S7	unaided	NEMA1	-0,529571189230343	-0,681897780443744	-0,333219399008534
KOOS_M1_Symp_S1-S7	unaided	RAMA1	-0,395763006658277	-0,57950600856091	-0,173731158564501
KOOS_M1_Symp_S1-S7	unaided	MOLU2	-0,293600451017955	-0,497219335987532	-0,0593284536527188
KOOS_M1_Symp_S1-S7	unaided	NEMA2	-0,43542191032313	-0,610470677343233	-0,219817260143484
KOOS_M2_ADL_A1-A17	aided	MOLU1	-0,191472143046285	-0,409591086530553	0,0473545531230069
KOOS_M2_ADL_A1-A17	aided	NEMA1	-0,192862212798022	-0,410791600159487	0,0459143212225515
KOOS_M2_ADL_A1-A17	aided	RAMA1	-0,240413037451862	-0,451408102697759	-0,00395753153552348
KOOS_M2_ADL_A1-A17	aided	MOLU2	-0,271022373509156	-0,477099176512186	-0,0366955432331662
KOOS_M2_ADL_A1-A17	aided	NEMA2	-0,180651766588044	-0,400220325883646	0,0585315481715611
KOOS_M2_ADL_A1-A17	unaided	MOLU1	-0,0117881594256825	-0,247777546609635	0,225521746869057
KOOS_M2_ADL_A1-A17	unaided	NEMA1	-0,287304110364081	-0,490622780850523	-0,0543169317571604
KOOS_M2_ADL_A1-A17	unaided	RAMA1	-0,180117241833292	-0,399756218695151	0,0590821398763608
KOOS_M2_ADL_A1-A17	unaided	MOLU2	-0,156098111911013	-0,378784458896628	0,0836739503558617
KOOS_M2_ADL_A1-A17	unaided	NEMA2	-0,165008870475686	-0,386591461416986	0,074584684582571
KOOS_M2_Pain_P1-P9	aided	MOLU1	-0,236134364377348	-0,447788836434527	0,000578670529933955
KOOS_M2_Pain_P1-P9	aided	NEMA1	-0,263408211115537	-0,470741186796451	-0,0285045975188991
KOOS_M2_Pain_P1-P9	aided	RAMA1	-0,300911521490618	-0,50185045242091	-0,0691561230469307
KOOS_M2_Pain_P1-P9	aided	MOLU2	-0,329595861840225	-0,525298552869717	-0,100776651442989
KOOS_M2_Pain_P1-P9	aided	NEMA2	-0,194634038558382	-0,412320717122675	0,0440771170870275
KOOS_M2_Pain_P1-P9	unaided	MOLU1	-0,0786886383997748	-0,309603256025765	0,160990352972101
KOOS_M2_Pain_P1-P9	unaided	NEMA1	-0,314908404891797	-0,513329262458379	-0,0845277994629705
KOOS_M2_Pain_P1-P9	unaided	RAMA1	-0,257278489907881	-0,465607043266742	-0,0219333821813032
KOOS_M2_Pain_P1-P9	unaided	MOLU2	-0,113472408236387	-0,340995089665467	0,126608577853214
KOOS_M2_Pain_P1-P9	unaided	NEMA2	-0,207293821481634	-0,423210760514953	0,030903051720627
KOOS_M2_QOL_Q1-Q4	aided	MOLU1	-0,238284586090357	-0,449608544524393	-0,00169975380876352
KOOS_M2_QOL_Q1-Q4	aided	NEMA1	-0,277985087406962	-0,482894372225808	-0,0442133537801315
KOOS_M2_QOL_Q1-Q4	aided	RAMA1	-0,264913635147739	-0,471999958564019	-0,0301215614206086
KOOS_M2_QOL_Q1-Q4	aided	MOLU2	-0,262686125205154	-0,470137109479614	-0,0277294468265322
KOOS_M2_QOL_Q1-Q4	aided	NEMA2	-0,14224367648185	-0,366582869773741	0,0977271314886198
KOOS_M2_QOL_Q1-Q4	unaided	MOLU1	-0,165273080108301	-0,386822460233809	0,0743145730388257
KOOS_M2_QOL_Q1-Q4	unaided	NEMA1	-0,184864968703799	-0,40387454812689	0,0541866042121213
KOOS_M2_QOL_Q1-Q4	unaided	RAMA1	-0,193472763008961	-0,411318654270437	0,045281424749252
KOOS_M2_QOL_Q1-Q4	unaided	MOLU2	-0,239896403999735	-0,450971458313083	-0,00340928538305413
KOOS_M2_QOL_Q1-Q4	unaided	NEMA2	-0,125757118137171	-0,351961918265034	0,114326419564137
KOOS_M2_Sport_SP1-SP5	aided	MOLU1	-0,302261071422848	-0,502960306815245	-0,0706334492765611
KOOS_M2_Sport_SP1-SP5	aided	NEMA1	-0,213294165453344	-0,428350602490159	0,0246299106586046
KOOS_M2_Sport_SP1-SP5	aided	RAMA1	-0,324800173752082	-0,521398885939493	-0,0954576874741718
KOOS_M2_Sport_SP1-SP5	aided	MOLU2	-0,403287924983552	-0,584205894102834	-0,184188067980127
KOOS_M2_Sport_SP1-SP5	aided	NEMA2	-0,239840088558978	-0,450923855943776	-0,00334953260315215
KOOS_M2_Sport_SP1-SP5	unaided	MOLU1	-0,188862726480738	-0,407335459698177	0,0500554543045533
KOOS_M2_Sport_SP1-SP5	unaided	NEMA1	-0,319172423249528	-0,516812121409418	-0,0892325286075077
KOOS_M2_Sport_SP1-SP5	unaided	RAMA1	-0,306113670793821	-0,506125002908945	-0,0748564135760383
KOOS_M2_Sport_SP1-SP5	unaided	MOLU2	-0,267590670476735	-0,47423629818457	-0,0329999824586
KOOS_M2_Sport_SP1-SP5	unaided	NEMA2	-0,269044578966887	-0,47544974668232	-0,0345648967153162
KOOS_M2_Symp_S1-S7	aided	MOLU1	-0,281549325143612	-0,485854023748852	-0,0480720203783202
KOOS_M2_Symp_S1-S7	aided	NEMA1	-0,265591050204839	-0,472566108993556	-0,0308495686326186
KOOS_M2_Symp_S1-S7	aided	RAMA1	-0,293677814594185	-0,495890235037446	-0,0612548121373751
KOOS_M2_Symp_S1-S7	aided	MOLU2	-0,333569576961958	-0,528523607455364	-0,105193885499022
KOOS_M2_Symp_S1-S7	aided	NEMA2	-0,223200055854908	-0,436805559528753	0,0142325004060259
KOOS_M2_Symp_S1-S7	unaided	MOLU1	-0,113270676767522	-0,340814481256716	0,126809654948306
KOOS_M2_Symp_S1-S7	unaided	NEMA1	-0,40637090629923	-0,586629489077899	-0,187747826106295
KOOS_M2_Symp_S1-S7	unaided	RAMA1	-0,237129683720567	-0,448631381841472	-0,00047568729165893
KOOS_M2_Symp_S1-S7	unaided	MOLU2	-0,249963757174773	-0,459461949104915	-0,0141183259528734
KOOS_M2_Symp_S1-S7	unaided	NEMA2	-0,30033110611208	-0,501372921900872	-0,0685210659854322
KOOS_M3_ADL_A1-A17	aided	MOLU1	-0,115381521845248	-0,346000519756793	0,128385383280878
KOOS_M3_ADL_A1-A17	aided	NEMA1	-0,11809928007114	-0,348423658106876	0,125674536179027
KOOS_M3_ADL_A1-A17	aided	RAMA1	-0,145318290391405	-0,372523349730003	0,0983224448400169
KOOS_M3_ADL_A1-A17	aided	MOLU2	-0,145581647348462	-0,372755038483941	0,0980559899005488
KOOS_M3_ADL_A1-A17	aided	NEMA2	-0,0356089696657169	-0,273478372623163	0,206364811096219
KOOS_M3_ADL_A1-A17	unaided	MOLU1	0,0454850746473097	-0,196874581263702	0,282605970580021
KOOS_M3_ADL_A1-A17	unaided	NEMA1	-0,220205502456352	-0,437283880254931	0,0211202829298951
KOOS_M3_ADL_A1-A17	unaided	RAMA1	-0,12638265164637	-0,355790125433745	0,117389711527264
KOOS_M3_ADL_A1-A17	unaided	MOLU2	-0,10615653212861	-0,337752560825761	0,137559826678912
KOOS_M3_ADL_A1-A17	unaided	NEMA2	-0,0788224092603707	-0,313102799006607	0,164500842998345
KOOS_M3_Pain_P1-P9	aided	MOLU1	-0,159091508287624	-0,384602488237388	0,0843401873160706
KOOS_M3_Pain_P1-P9	aided	NEMA1	-0,187671971546925	-0,409423603692371	0,0550168332407402
KOOS_M3_Pain_P1-P9	aided	RAMA1	-0,21305425006331	-0,431195384616207	0,0286190215129539
KOOS_M3_Pain_P1-P9	aided	MOLU2	-0,160255541971653	-0,385619820883742	0,0831540770359571
KOOS_M3_Pain_P1-P9	aided	NEMA2	-0,101695950326324	-0,33375160710517	0,141981019194957
KOOS_M3_Pain_P1-P9	unaided	MOLU1	-0,0382860378312357	-0,275956786125188	0,203796830036561
KOOS_M3_Pain_P1-P9	unaided	NEMA1	-0,317865745625204	-0,518485851287637	-0,0840767251908123
KOOS_M3_Pain_P1-P9	unaided	RAMA1	-0,203154394462943	-0,422733843321669	0,0389552209164437
KOOS_M3_Pain_P1-P9	unaided	MOLU2	-0,143493366214693	-0,370917090909945	0,100167877136706
KOOS_M3_Pain_P1-P9	unaided	NEMA2	-0,129096716780153	-0,358197580564428	0,114667769854231
KOOS_M3_QOL_Q1-Q4	aided	MOLU1	-0,280856984678094	-0,488134003290192	-0,0435890666966569
KOOS_M3_QOL_Q1-Q4	aided	NEMA1	-0,291242802517884	-0,496702592285713	-0,0548730451408284
KOOS_M3_QOL_Q1-Q4	aided	RAMA1	-0,305997906454115	-0,508807481876742	-0,071008657086068
KOOS_M3_QOL_Q1-Q4	aided	MOLU2	-0,281607203070214	-0,488754296188067	-0,0444021401578313
KOOS_M3_QOL_Q1-Q4	aided	NEMA2	-0,134328231475275	-0,362829507057717	0,109410724965273
KOOS_M3_QOL_Q1-Q4	unaided	MOLU1	-0,155477863876339	-0,381440770815932	0,0880179768989759
KOOS_M3_QOL_Q1-Q4	unaided	NEMA1	-0,20533297468121	-0,424599196743391	0,0366850557077111
KOOS_M3_QOL_Q1-Q4	unaided	RAMA1	-0,219505195028139	-0,436688524040974	0,021855820210606
KOOS_M3_QOL_Q1-Q4	unaided	MOLU2	-0,234511767965079	-0,449404641154108	0,00603692510367028
KOOS_M3_QOL_Q1-Q4	unaided	NEMA2	-0,0984409952867456	-0,330826763800226	0,145201107192337
KOOS_M3_Sport_SP1-SP5	aided	MOLU1	-0,38498884027456	-0,572274837005147	-0,159533499092769
KOOS_M3_Sport_SP1-SP5	aided	NEMA1	-0,255633676284569	-0,467156368919224	-0,0164342027769228
KOOS_M3_Sport_SP1-SP5	aided	RAMA1	-0,371370019720671	-0,561490190586973	-0,144007797206995
KOOS_M3_Sport_SP1-SP5	aided	MOLU2	-0,401928919693788	-0,585599763558524	-0,179002405180666
KOOS_M3_Sport_SP1-SP5	aided	NEMA2	-0,185976686870743	-0,40796041082669	0,0567679414668458
KOOS_M3_Sport_SP1-SP5	unaided	MOLU1	-0,205931108959232	-0,425111008384257	0,0360613392011682
KOOS_M3_Sport_SP1-SP5	unaided	NEMA1	-0,352662264419479	-0,546569600501868	-0,122861553290039
KOOS_M3_Sport_SP1-SP5	unaided	RAMA1	-0,340893135241536	-0,537119476726256	-0,109664436711973
KOOS_M3_Sport_SP1-SP5	unaided	MOLU2	-0,283030499002327	-0,489930525365509	-0,0459455472894482
KOOS_M3_Sport_SP1-SP5	unaided	NEMA2	-0,20065013213296	-0,420587331917083	0,0415616755298597
KOOS_M3_Symp_S1-S7	aided	MOLU1	-0,328010263270748	-0,526718281743227	-0,0953113035160552
KOOS_M3_Symp_S1-S7	aided	NEMA1	-0,313552711242194	-0,514974454407051	-0,0793181805915773
KOOS_M3_Symp_S1-S7	aided	RAMA1	-0,333768890969441	-0,531374968779317	-0,101715199708178
KOOS_M3_Symp_S1-S7	aided	MOLU2	-0,364284032655344	-0,555853185897627	-0,135973672941333
KOOS_M3_Symp_S1-S7	aided	NEMA2	-0,260193837854278	-0,470966665421174	-0,0213175812904343
KOOS_M3_Symp_S1-S7	unaided	MOLU1	-0,104162136854194	-0,335964706260255	0,139537811490271
KOOS_M3_Symp_S1-S7	unaided	NEMA1	-0,470293797472698	-0,638384949818653	-0,259387865533353
KOOS_M3_Symp_S1-S7	unaided	RAMA1	-0,329981623640279	-0,528313756702795	-0,0975013936343047
KOOS_M3_Symp_S1-S7	unaided	MOLU2	-0,260415224456149	-0,47115144763708	-0,0215549498905578
KOOS_M3_Symp_S1-S7	unaided	NEMA2	-0,29861009852935	-0,50275663120188	-0,0629142334731457
KOOS_M4_ADL_A1-A17	aided	MOLU1	-0,189740131305781	-0,42142497428509	0,0651956903820568
KOOS_M4_ADL_A1-A17	aided	NEMA1	-0,173251367502045	-0,407302208682422	0,082153592019382
KOOS_M4_ADL_A1-A17	aided	RAMA1	-0,241237017569477	-0,464820609208541	0,0112682505684425
KOOS_M4_ADL_A1-A17	aided	MOLU2	-0,24223995547535	-0,465655238500252	0,0102031886912181
KOOS_M4_ADL_A1-A17	aided	NEMA2	-0,125842920914081	-0,366063170268151	0,130100690403048
KOOS_M4_ADL_A1-A17	unaided	MOLU1	-0,0268613123224723	-0,276809645683127	0,226491468310463
KOOS_M4_ADL_A1-A17	unaided	NEMA1	-0,341616617699617	-0,546430081059167	-0,0982477546981714
KOOS_M4_ADL_A1-A17	unaided	RAMA1	-0,197804160727925	-0,428291205159879	0,0568482576281881
KOOS_M4_ADL_A1-A17	unaided	MOLU2	-0,257266442315801	-0,478112641578406	-0,00582294281729779
KOOS_M4_ADL_A1-A17	unaided	NEMA2	-0,243289874388314	-0,466528539053882	0,00908762171607995
KOOS_M4_Pain_P1-P9	aided	MOLU1	-0,19762752384331	-0,428141089772706	0,0570314844510671
KOOS_M4_Pain_P1-P9	aided	NEMA1	-0,254518719958598	-0,475841317543205	-0,0028827450014948
KOOS_M4_Pain_P1-P9	aided	RAMA1	-0,305152222464021	-0,517227321939941	-0,0577708033289877
KOOS_M4_Pain_P1-P9	aided	MOLU2	-0,261780096717726	-0,481837320918678	-0,0106622295641612
KOOS_M4_Pain_P1-P9	aided	NEMA2	-0,194725498340715	-0,42567297200811	0,0600393240836217
KOOS_M4_Pain_P1-P9	unaided	MOLU1	-0,105660968614898	-0,348216494339657	0,150155039084755
KOOS_M4_Pain_P1-P9	unaided	NEMA1	-0,40249197251022	-0,594097471576909	-0,167665064621127
KOOS_M4_Pain_P1-P9	unaided	RAMA1	-0,253559129819027	-0,475047404436181	-0,00185696043236692
KOOS_M4_Pain_P1-P9	unaided	MOLU2	-0,274597987124447	-0,492371498893528	-0,024469286254245
KOOS_M4_Pain_P1-P9	unaided	NEMA2	-0,284368430290858	-0,500358558808175	-0,0350582047138487
KOOS_M4_QOL_Q1-Q4	aided	MOLU1	-0,0868449564832541	-0,331417799933089	0,168664364408167
KOOS_M4_QOL_Q1-Q4	aided	NEMA1	-0,211699643486318	-0,440060593527555	0,0423804104797569
KOOS_M4_QOL_Q1-Q4	aided	RAMA1	-0,153514385426003	-0,390248843280151	0,102259512650106
KOOS_M4_QOL_Q1-Q4	aided	MOLU2	-0,121298982382841	-0,362060370355493	0,134634240179079
KOOS_M4_QOL_Q1-Q4	aided	NEMA2	-0,0817693202200963	-0,326859623852073	0,173626600686372
KOOS_M4_QOL_Q1-Q4	unaided	MOLU1	-0,136017652173573	-0,374994069665237	0,119910260959499
KOOS_M4_QOL_Q1-Q4	unaided	NEMA1	-0,161674732465105	-0,397319387147285	0,0939718887972283
KOOS_M4_QOL_Q1-Q4	unaided	RAMA1	-0,0977558142856918	-0,341177799391007	0,157953250626215
KOOS_M4_QOL_Q1-Q4	unaided	MOLU2	-0,308127854392062	-0,519629026640684	-0,061043676400083
KOOS_M4_QOL_Q1-Q4	unaided	NEMA2	-0,0614456786443084	-0,308493013861944	0,193367086560357
KOOS_M4_Sport_SP1-SP5	aided	MOLU1	-0,342077854290246	-0,546796303162044	-0,0987649555294444
KOOS_M4_Sport_SP1-SP5	aided	NEMA1	-0,352288575119676	-0,554883608634646	-0,110248361810215
KOOS_M4_Sport_SP1-SP5	aided	RAMA1	-0,425126991942558	-0,611484746342919	-0,19408407786287
KOOS_M4_Sport_SP1-SP5	aided	MOLU2	-0,418253816400352	-0,60622401955096	-0,186026294058618
KOOS_M4_Sport_SP1-SP5	aided	NEMA2	-0,326039872200304	-0,534015976256974	-0,0808578542505931
KOOS_M4_Sport_SP1-SP5	unaided	MOLU1	-0,16575642318585	-0,400845507925844	0,0898132000620461
KOOS_M4_Sport_SP1-SP5	unaided	NEMA1	-0,45695469958873	-0,635632751867143	-0,231808296627313
KOOS_M4_Sport_SP1-SP5	unaided	RAMA1	-0,387789325205656	-0,582706770132048	-0,150683324313593
KOOS_M4_Sport_SP1-SP5	unaided	MOLU2	-0,340626697482182	-0,545643819333254	-0,0971381659987062
KOOS_M4_Sport_SP1-SP5	unaided	NEMA2	-0,358260036075085	-0,55959556974084	-0,116994198615072
KOOS_M4_Symp_S1-S7	aided	MOLU1	-0,330496238391844	-0,537576720969366	-0,0858177509722763
KOOS_M4_Symp_S1-S7	aided	NEMA1	-0,284369067793411	-0,500359078751806	-0,0350588974514806
KOOS_M4_Symp_S1-S7	aided	RAMA1	-0,392949010026411	-0,586712915944962	-0,156626930250153
KOOS_M4_Symp_S1-S7	aided	MOLU2	-0,278046964865473	-0,495195134793681	-0,0282007884523529
KOOS_M4_Symp_S1-S7	aided	NEMA2	-0,242378823279858	-0,465770770805917	0,0100556739800748
KOOS_M4_Symp_S1-S7	unaided	MOLU1	-0,140069558234407	-0,378538334247393	0,115837033212005
KOOS_M4_Symp_S1-S7	unaided	NEMA1	-0,438996177480034	-0,622050288544463	-0,210439136025775
KOOS_M4_Symp_S1-S7	unaided	RAMA1	-0,282625851742864	-0,498936738739305	-0,0331655390077925
KOOS_M4_Symp_S1-S7	unaided	MOLU2	-0,378499300552975	-0,575469732658933	-0,140024890243427
KOOS_M4_Symp_S1-S7	unaided	NEMA2	-0,309232507063829	-0,5205197686783	-0,0622600286195003
SEBT_M1_gesamt_norm	aided	MOLU1	-0,115109556345393	-0,345757867351139	0,12865645682868
SEBT_M1_gesamt_norm	aided	NEMA1	-0,00571629873379896	-0,245587703735938	0,23481474891527
SEBT_M1_gesamt_norm	aided	RAMA1	-0,174450912468411	-0,397982242964867	0,0686337821584486
SEBT_M1_gesamt_norm	aided	MOLU2	-0,163762431436811	-0,388681434802182	0,079576503797028
SEBT_M1_gesamt_norm	aided	NEMA2	-0,100795128126965	-0,332942591603141	0,142872708244039
SEBT_M1_gesamt_norm	unaided	MOLU1	-0,023672356431408	-0,262388955550342	0,217774598689172
SEBT_M1_gesamt_norm	unaided	NEMA1	-0,188052515215552	-0,409751892590286	0,0546235534852355
SEBT_M1_gesamt_norm	unaided	RAMA1	-0,0507757767478728	-0,287478092396055	0,191771844655204
SEBT_M1_gesamt_norm	unaided	MOLU2	-0,194891489523209	-0,41564199170899	0,0475428324536406
SEBT_M1_gesamt_norm	unaided	NEMA2	-0,18806094129288	-0,409759160981756	0,0546148445506902
SEBT_M2_gesamt_norm	aided	MOLU1	-0,167737678739528	-0,395458171932439	0,0794101874408419
SEBT_M2_gesamt_norm	aided	NEMA1	0,0216341271160575	-0,223443995431014	0,264139493754336
SEBT_M2_gesamt_norm	aided	RAMA1	-0,103652311372649	-0,338981724274567	0,143884295674872
SEBT_M2_gesamt_norm	aided	MOLU2	-0,150126076641315	-0,380107323050275	0,0973370913649005
SEBT_M2_gesamt_norm	aided	NEMA2	-0,0618119149238295	-0,301170615944006	0,184874337139197
SEBT_M2_gesamt_norm	unaided	MOLU1	-0,139041717180955	-0,37038043044262	0,108538155546816
SEBT_M2_gesamt_norm	unaided	NEMA1	-0,143044852535244	-0,373899176904144	0,104500111273876
SEBT_M2_gesamt_norm	unaided	RAMA1	-0,0919078104107612	-0,328444433784364	0,155476497405505
SEBT_M2_gesamt_norm	unaided	MOLU2	-0,242370952883835	-0,459129079423501	0,00162416871649314
SEBT_M2_gesamt_norm	unaided	NEMA2	-0,0882596189512185	-0,325159208328573	0,159063564116588
SEBT_M3_gesamt_norm	aided	MOLU1	-0,185488037347306	-0,423493891126261	0,0764715488001934
SEBT_M3_gesamt_norm	aided	NEMA1	-0,0575924741257756	-0,311258008259906	0,203734026271564
SEBT_M3_gesamt_norm	aided	RAMA1	-0,207279025621603	-0,441914983169608	0,0539026597391845
SEBT_M3_gesamt_norm	aided	MOLU2	-0,243978586643966	-0,472498170326504	0,0152801206244347
SEBT_M3_gesamt_norm	aided	NEMA2	-0,138574449142846	-0,383155852001056	0,124165609574921
SEBT_M3_gesamt_norm	unaided	MOLU1	-0,16214503373893	-0,403539997780807	0,100353691957315
SEBT_M3_gesamt_norm	unaided	NEMA1	-0,218116112325701	-0,45100306447366	0,0425784683217675
SEBT_M3_gesamt_norm	unaided	RAMA1	-0,0546216577855487	-0,308564043456526	0,206588783919832
SEBT_M3_gesamt_norm	unaided	MOLU2	-0,203817934854815	-0,439002297088551	0,057505220250154
SEBT_M3_gesamt_norm	unaided	NEMA2	-0,197620344312065	-0,433774325638752	0,0639391737152258
SEBT_M4_gesamt_norm	aided	MOLU1	-0,221886502782127	-0,448639244447693	0,0317058185854948
SEBT_M4_gesamt_norm	aided	NEMA1	-0,0901916666537654	-0,334417080721912	0,165385325717431
SEBT_M4_gesamt_norm	aided	RAMA1	-0,247920199295909	-0,470374760959126	0,00416027147354759
SEBT_M4_gesamt_norm	aided	MOLU2	-0,256958059832771	-0,477857873322309	-0,00549274169572813
SEBT_M4_gesamt_norm	aided	NEMA2	-0,080453122055338	-0,325675747065482	0,174911278275397
SEBT_M4_gesamt_norm	unaided	MOLU1	-0,137280943696844	-0,376099840250444	0,118641245546489
SEBT_M4_gesamt_norm	unaided	NEMA1	-0,294365761716958	-0,508493218642795	-0,0459512711431517
SEBT_M4_gesamt_norm	unaided	RAMA1	-0,18402932603647	-0,416546308997996	0,0710856947233463
SEBT_M4_gesamt_norm	unaided	MOLU2	-0,221479281750986	-0,448297111687578	0,0321336497497492
SEBT_M4_gesamt_norm	unaided	NEMA2	-0,227621837859213	-0,453450821382928	0,0256703213784506
SMWT_M1	aided	MOLU1	0,00217949579775978	-0,234622226716792	0,238737038502002
SMWT_M1	aided	NEMA1	0,118832684705711	-0,121258451945631	0,345787953327438
SMWT_M1	aided	RAMA1	0,0239002628564008	-0,213990920082689	0,259115211768955
SMWT_M1	aided	MOLU2	-0,0617840786530406	-0,294163195154448	0,177492099734636
SMWT_M1	aided	NEMA2	-0,0560485784387037	-0,288896877186991	0,183060526197772
SMWT_M1	unaided	MOLU1	-0,0692808176437272	-0,301025466932123	0,170190564474443
SMWT_M1	unaided	NEMA1	0,153975971586476	-0,0858327367494327	0,376920499056668
SMWT_M1	unaided	RAMA1	0,0688057776588169	-0,170654016779216	0,300591341808593
SMWT_M1	unaided	MOLU2	-0,0944444962444364	-0,323885320404237	0,145488325694682
SMWT_M1	unaided	NEMA2	0,0638307771117185	-0,175501304979095	0,296039057229771
SMWT_M2	aided	MOLU1	-0,096792834626741	-0,326005079710337	0,143167687151393
SMWT_M2	aided	NEMA1	-0,0288689929179581	-0,263747570030727	0,209241391612369
SMWT_M2	aided	RAMA1	-0,0100997140452124	-0,246191909012756	0,227123898497309
SMWT_M2	aided	MOLU2	-0,144853786281013	-0,368887506019535	0,0950868750546551
SMWT_M2	aided	NEMA2	-0,108660719540063	-0,336682644713857	0,131399287381472
SMWT_M2	unaided	MOLU1	-0,082553392900295	-0,313116174284889	0,15719877555309
SMWT_M2	unaided	NEMA1	0,0144132583606398	-0,223028260775385	0,250240297537532
SMWT_M2	unaided	RAMA1	0,000378561367712732	-0,236323306678503	0,237038017106894
SMWT_M2	unaided	MOLU2	-0,131308360319145	-0,35689734367945	0,108752149628136
SMWT_M2	unaided	NEMA2	-0,028204844266491	-0,263129009394291	0,209876891673417
SMWT_M3	aided	MOLU1	-0,193068754752076	-0,410969912668973	0,0457002412437021
SMWT_M3	aided	NEMA1	-0,146237275786541	-0,370107963160122	0,0936860361019721
SMWT_M3	aided	RAMA1	-0,0946840478155323	-0,324101660419057	0,145251720616081
SMWT_M3	aided	MOLU2	-0,172585951922534	-0,39320509726505	0,0668243679227356
SMWT_M3	aided	NEMA2	-0,089486014554073	-0,319401900141694	0,150379662259349
SMWT_M3	unaided	MOLU1	-0,080063963097453	-0,310854097952412	0,159641879673615
SMWT_M3	unaided	NEMA1	-0,116765546216977	-0,343941033949477	0,12332332979696
SMWT_M3	unaided	RAMA1	-0,121377441919715	-0,348059196629742	0,118713620944847
SMWT_M3	unaided	MOLU2	-0,17752997258074	-0,397508199901607	0,0617451227806848
SMWT_M3	unaided	NEMA2	-0,204026978008776	-0,420406556009101	0,0343105463400066
SMWT_M4	aided	MOLU1	0,0260613855504534	-0,215496280216102	0,264613482810311
SMWT_M4	aided	NEMA1	0,0772536308472982	-0,166036122039148	0,311678440214883
SMWT_M4	aided	RAMA1	0,119648787044022	-0,124127338387123	0,349803813483867
SMWT_M4	aided	MOLU2	-0,086132572818499	-0,319726129917988	0,157331198638609
SMWT_M4	aided	NEMA2	0,0454842530579302	-0,196875372645732	0,282605213040394
SMWT_M4	unaided	MOLU1	-0,0469713215887403	-0,283975868113666	0,195442461901608
SMWT_M4	unaided	NEMA1	0,132716255089985	-0,111032022658976	0,3614034831686
SMWT_M4	unaided	RAMA1	0,123933759483046	-0,119842571310027	0,353615270380306
SMWT_M4	unaided	MOLU2	-0,065275014030272	-0,30076771274428	0,177720193809785
SMWT_M4	unaided	NEMA2	0,112521661140383	-0,131234043456977	0,343447357270885
TAS_M1	aided	MOLU1	0,0333069290556944	-0,204989720774737	0,267875928339258
TAS_M1	aided	NEMA1	0,0792644158078018	-0,16042592573176	0,31012701619952
TAS_M1	aided	RAMA1	0,0724822910560097	-0,167064419525813	0,303948696763464
TAS_M1	aided	MOLU2	0,0680920410020043	-0,171350144085106	0,299938898180121
TAS_M1	aided	NEMA2	0,0793290593782096	-0,160362546676186	0,310185810952116
TAS_M1	unaided	MOLU1	0,14478180431143	-0,0951597337052303	0,368823985357608
TAS_M1	unaided	NEMA1	0,107430727302246	-0,132622119954733	0,335578734856409
TAS_M1	unaided	RAMA1	0,164242156745588	-0,0753683261611553	0,385920965188346
TAS_M1	unaided	MOLU2	-0,0614261013207981	-0,293834913863827	0,17784009814427
TAS_M1	unaided	NEMA2	0,232585282667762	-0,00433399069654465	0,444781448961484
TAS_M2	aided	MOLU1	0,0313770225417447	-0,206839732611822	0,266081704453634
TAS_M2	aided	NEMA1	-0,0351634783985845	-0,269600418387922	0,203208420942153
TAS_M2	aided	RAMA1	0,032418041011178	-0,205842022013336	0,267049735886546
TAS_M2	aided	MOLU2	0,0544595280026961	-0,184600578550444	0,287435318944105
TAS_M2	aided	NEMA2	0,0536459579574193	-0,185388608169684	0,286686602807654
TAS_M2	unaided	MOLU1	-0,0242783437285899	-0,259468078214153	0,213629913648154
TAS_M2	unaided	NEMA1	0,0927488125154348	-0,147162368112544	0,322353255058877
TAS_M2	unaided	RAMA1	0,152900271134847	-0,0869261535587744	0,375974978638476
TAS_M2	unaided	MOLU2	-0,0628910663437989	-0,295178005760307	0,176415591504136
TAS_M2	unaided	NEMA2	0,137674643476823	-0,102340818868791	0,362541933797899
TAS_M3	aided	MOLU1	-0,0981834597536501	-0,327259260623876	0,141792220114234
TAS_M3	aided	NEMA1	0,0115940036636457	-0,225706044976359	0,247595277111005
TAS_M3	aided	RAMA1	-0,0950695785879716	-0,324449784477391	0,144870874252734
TAS_M3	aided	MOLU2	-0,072488779810986	-0,303954617150987	0,167058078552045
TAS_M3	aided	NEMA2	-0,0708971745609142	-0,302501889051119	0,168612841562153
TAS_M3	unaided	MOLU1	-0,13142928502318	-0,35700471384815	0,1086305550547
TAS_M3	unaided	NEMA1	0,0640682573341824	-0,175270184509651	0,296256599243628
TAS_M3	unaided	RAMA1	0,025426531307047	-0,212533180712646	0,260539307721816
TAS_M3	unaided	MOLU2	-0,253704515971638	-0,462607061739665	-0,0181113538147181
TAS_M3	unaided	NEMA2	0,105941874454725	-0,134101329340661	0,334241660490569
TAS_M4	aided	MOLU1	-0,0599091315189526	-0,292443175725726	0,179314117299169
TAS_M4	aided	NEMA1	-0,0645564299833274	-0,296703710566353	0,17479500232773
TAS_M4	aided	RAMA1	0,0143489461327607	-0,223089385774649	0,250179999113608
TAS_M4	aided	MOLU2	-0,115030750149751	-0,342389693676948	0,125054625697214
TAS_M4	aided	NEMA2	0,0657779918657667	-0,173605457915957	0,297822078264026
TAS_M4	unaided	MOLU1	-0,0553760336185034	-0,288278424217703	0,183712476487021
TAS_M4	unaided	NEMA1	0,0724612305033097	-0,167085000288494	0,303929480837883
TAS_M4	unaided	RAMA1	0,0966116308410716	-0,143346847542619	0,32584159569045
TAS_M4	unaided	MOLU2	-0,0620082626360501	-0,294368754017759	0,177274134595144
TAS_M4	unaided	NEMA2	0,182755384087959	-0,0563632851872368	0,402045722496469
