# Supplementary material for: Artificial-Intelligence-Aided Radiographic Diagnostic of Knee Osteoarthritis Leads to a Higher Association of Clinical Findings with Diagnostic Ratings
Source: J Clin Med. 2023 Jan 17;12(3):744. doi: 10.3390/jcm12030744 (PMC9917552; doi:10.3390/jcm12030744)
Supplement: Supplementary file 1 [file jcm-12-00744-s001.zip › Table S5 Sclerosis.csv]

measure	method	Rater	Correlation	lower_CI	upper_CI
IPAQ_M1_Kat	aided	MOLU1	0,165285261003141	-0,0743021191995304	0,386833109335172
IPAQ_M1_Kat	aided	NEMA1	-0,0108518184921735	-0,246898374684386	0,226410391475289
IPAQ_M1_Kat	aided	RAMA1	0,0157756351477011	-0,221732962699377	0,25151721702323
IPAQ_M1_Kat	aided	MOLU2	-0,0309245111637117	-0,265660771521207	0,207273264429415
IPAQ_M1_Kat	aided	NEMA2	-0,0040244183178034	-0,240476058273548	0,232878092470057
IPAQ_M1_Kat	unaided	MOLU1	0,0390126112248785	-0,199510267101047	0,273170972250615
IPAQ_M1_Kat	unaided	NEMA1	-0,0391388205443843	-0,273287938093746	0,199388893077927
IPAQ_M1_Kat	unaided	RAMA1	0,167264131894485	-0,0722779138613888	0,3885623455317
IPAQ_M1_Kat	unaided	MOLU2	0,222256115950193	-0,0152254958608901	0,436001503717516
IPAQ_M1_Kat	unaided	NEMA2	0,01845269863908	-0,219185264452035	0,254023968898761
IPAQ_M2_Kat	aided	MOLU1	0,00975473827867687	-0,227451085196061	0,245867782923729
IPAQ_M2_Kat	aided	NEMA1	-0,0420151649523384	-0,275951745477771	0,196620760881235
IPAQ_M2_Kat	aided	RAMA1	0,0907179094283392	-0,149165544401293	0,320516731621737
IPAQ_M2_Kat	aided	MOLU2	0,00815402561407704	-0,228968554811787	0,244363123026375
IPAQ_M2_Kat	aided	NEMA2	0,0885143151549016	-0,151336829263782	0,318522089297456
IPAQ_M2_Kat	unaided	MOLU1	0,0261017089021964	-0,211887980339059	0,261168960891506
IPAQ_M2_Kat	unaided	NEMA1	0,167288788526873	-0,0722526799110554	0,388583881900273
IPAQ_M2_Kat	unaided	RAMA1	0,367937729702236	0,143777741741124	0,556183844730271
IPAQ_M2_Kat	unaided	MOLU2	0,193806800262059	-0,0449350805303283	0,411606948452587
IPAQ_M2_Kat	unaided	NEMA2	0,162904678738713	-0,0767346255043732	0,384750770946936
IPAQ_M3_Kat	aided	MOLU1	0,163405408066098	-0,0762232113301573	0,38518895557093
IPAQ_M3_Kat	aided	NEMA1	0,120937042657736	-0,119154258792109	0,347666322392349
IPAQ_M3_Kat	aided	RAMA1	0,039306123246395	-0,199227988748581	0,273442976998912
IPAQ_M3_Kat	aided	MOLU2	0,121101121288146	-0,11899010232581	0,347812704029897
IPAQ_M3_Kat	aided	NEMA2	0,28055995080709	0,0470002182060974	0,48503294219104
IPAQ_M3_Kat	unaided	MOLU1	0,20342756725581	-0,0349351631533678	0,419891582517305
IPAQ_M3_Kat	unaided	NEMA1	0,282260489226046	0,0488427660173238	0,486443996005332
IPAQ_M3_Kat	unaided	RAMA1	0,321388713678646	0,0916819447645223	0,518619811726525
IPAQ_M3_Kat	unaided	MOLU2	0,197785737560752	-0,0408051287129172	0,415037661242459
IPAQ_M3_Kat	unaided	NEMA2	0,319516698079756	0,0896128344217977	0,517093040653387
IPAQ_M4_Kat	aided	MOLU1	0,0400860492644319	-0,198477720669677	0,27416557155585
IPAQ_M4_Kat	aided	NEMA1	0,00257244832761728	-0,234250868956855	0,239107561873364
IPAQ_M4_Kat	aided	RAMA1	0,0633087064929068	-0,176009301745714	0,295560733568923
IPAQ_M4_Kat	aided	MOLU2	-0,0012149880865129	-0,237827291377233	0,235533436814402
IPAQ_M4_Kat	aided	NEMA2	0,0390973170668635	-0,199428807293415	0,273249475064007
IPAQ_M4_Kat	unaided	MOLU1	0,0677312583283558	-0,171701934560621	0,29960901561921
IPAQ_M4_Kat	unaided	NEMA1	0,271661370240238	0,0373843798615893	0,477631773253931
IPAQ_M4_Kat	unaided	RAMA1	0,134924599531907	-0,105112770625207	0,360105662004047
IPAQ_M4_Kat	unaided	MOLU2	0,182641679558126	-0,0564805416199759	0,401947100878812
IPAQ_M4_Kat	unaided	NEMA2	0,23391914823648	-0,00292339705701744	0,445912288935397
KOOS_M1_ADL_A1-A17	aided	MOLU1	-0,294882031627851	-0,498274780355562	-0,0607264521905469
KOOS_M1_ADL_A1-A17	aided	NEMA1	-0,34329326405911	-0,537707169495811	-0,11421678607177
KOOS_M1_ADL_A1-A17	aided	RAMA1	-0,243174164054918	-0,455206895255058	-0,00504136567719292
KOOS_M1_ADL_A1-A17	aided	MOLU2	-0,352651248096837	-0,5452326811825	-0,12471206027412
KOOS_M1_ADL_A1-A17	aided	NEMA2	-0,394884332416752	-0,578813901747764	-0,172720979279266
KOOS_M1_ADL_A1-A17	unaided	MOLU1	-0,194349915686302	-0,413609225125948	0,0462167626923135
KOOS_M1_ADL_A1-A17	unaided	NEMA1	-0,276559719869052	-0,483127945176271	-0,0408266910999624
KOOS_M1_ADL_A1-A17	unaided	RAMA1	-0,198324904501043	-0,417030446525134	0,0420904603994065
KOOS_M1_ADL_A1-A17	unaided	MOLU2	-0,238532776045598	-0,451291903990088	-0,000114178824695657
KOOS_M1_ADL_A1-A17	unaided	NEMA2	-0,328867579496493	-0,526045309024649	-0,0981374758836044
KOOS_M1_Pain_P1-P9	aided	MOLU1	-0,348368372294032	-0,541792322411051	-0,119902341256906
KOOS_M1_Pain_P1-P9	aided	NEMA1	-0,436608996167358	-0,611389348685457	-0,221211722603248
KOOS_M1_Pain_P1-P9	aided	RAMA1	-0,286541965150995	-0,491395507491742	-0,0516452130007359
KOOS_M1_Pain_P1-P9	aided	MOLU2	-0,440351668334835	-0,614282676390729	-0,225613990372823
KOOS_M1_Pain_P1-P9	aided	NEMA2	-0,409959454510394	-0,590651535353303	-0,190117307720481
KOOS_M1_Pain_P1-P9	unaided	MOLU1	-0,203528899527207	-0,421500108996257	0,0366759426229096
KOOS_M1_Pain_P1-P9	unaided	NEMA1	-0,279135585322507	-0,485264878005755	-0,0436130721180076
KOOS_M1_Pain_P1-P9	unaided	RAMA1	-0,258953966212059	-0,468456054211482	-0,0218797561010784
KOOS_M1_Pain_P1-P9	unaided	MOLU2	-0,235307501462333	-0,448566566902365	0,00330289222334944
KOOS_M1_Pain_P1-P9	unaided	NEMA2	-0,382247131714859	-0,568830539016918	-0,158243970201389
KOOS_M1_QOL_Q1-Q4	aided	MOLU1	-0,319302206614103	-0,518271468025228	-0,0875416301201912
KOOS_M1_QOL_Q1-Q4	aided	NEMA1	-0,401244230091335	-0,583817437896837	-0,180043284737486
KOOS_M1_QOL_Q1-Q4	aided	RAMA1	-0,226433676176971	-0,441047716709147	0,0126757461048725
KOOS_M1_QOL_Q1-Q4	aided	MOLU2	-0,350898640460994	-0,543825626056653	-0,122742565864
KOOS_M1_QOL_Q1-Q4	aided	NEMA2	-0,386206850292534	-0,5719646348653	-0,162769834230986
KOOS_M1_QOL_Q1-Q4	unaided	MOLU1	-0,135734792107359	-0,362430690658931	0,106124770090823
KOOS_M1_QOL_Q1-Q4	unaided	NEMA1	-0,237688071245491	-0,450578517054648	0,000781296260315935
KOOS_M1_QOL_Q1-Q4	unaided	RAMA1	-0,131452532468635	-0,358637361033906	0,110433726032269
KOOS_M1_QOL_Q1-Q4	unaided	MOLU2	-0,150534212077334	-0,375482799724954	0,0911628154970268
KOOS_M1_QOL_Q1-Q4	unaided	NEMA2	-0,377648758612264	-0,565184138566885	-0,152999924771214
KOOS_M1_Sport_SP1-SP5	aided	MOLU1	-0,364876149354329	-0,555017172151975	-0,138499948692278
KOOS_M1_Sport_SP1-SP5	aided	NEMA1	-0,406449249832756	-0,587902100662252	-0,186054248144822
KOOS_M1_Sport_SP1-SP5	aided	RAMA1	-0,347811991094788	-0,54134491500265	-0,119278304851155
KOOS_M1_Sport_SP1-SP5	aided	MOLU2	-0,458371027517114	-0,628147649515755	-0,246932485199906
KOOS_M1_Sport_SP1-SP5	aided	NEMA2	-0,439880975890177	-0,613919057602965	-0,225059862202271
KOOS_M1_Sport_SP1-SP5	unaided	MOLU1	-0,290361339482205	-0,494549080012191	-0,0557991950583716
KOOS_M1_Sport_SP1-SP5	unaided	NEMA1	-0,284106724977585	-0,489381975512306	-0,0490008630294932
KOOS_M1_Sport_SP1-SP5	unaided	RAMA1	-0,217460590597627	-0,433414005591701	0,0221109079285366
KOOS_M1_Sport_SP1-SP5	unaided	MOLU2	-0,273535621469221	-0,480616014612567	-0,0375601171823908
KOOS_M1_Sport_SP1-SP5	unaided	NEMA2	-0,390114998615053	-0,575052604259976	-0,16724599350096
KOOS_M1_Symp_S1-S7	aided	MOLU1	-0,332672775075808	-0,529128682269493	-0,102367198249008
KOOS_M1_Symp_S1-S7	aided	NEMA1	-0,407218247129093	-0,588504791274259	-0,186943717692119
KOOS_M1_Symp_S1-S7	aided	RAMA1	-0,304742460591146	-0,506375215030879	-0,0715134088233761
KOOS_M1_Symp_S1-S7	aided	MOLU2	-0,420405628157196	-0,598808953752208	-0,202253463864545
KOOS_M1_Symp_S1-S7	aided	NEMA2	-0,455894971207498	-0,626248819408744	-0,243990911695501
KOOS_M1_Symp_S1-S7	unaided	MOLU1	-0,325681985580142	-0,52346001034415	-0,0946028800042798
KOOS_M1_Symp_S1-S7	unaided	NEMA1	-0,475516269607538	-0,641240690841245	-0,267408635441104
KOOS_M1_Symp_S1-S7	unaided	RAMA1	-0,308001846252537	-0,509045028027942	-0,0750910978472201
KOOS_M1_Symp_S1-S7	unaided	MOLU2	-0,285283164940094	-0,490354965848577	-0,0502779104409611
KOOS_M1_Symp_S1-S7	unaided	NEMA2	-0,492552432985374	-0,654155550894564	-0,287942392146141
KOOS_M2_ADL_A1-A17	aided	MOLU1	-0,30597291570749	-0,506009475152237	-0,0747019810455104
KOOS_M2_ADL_A1-A17	aided	NEMA1	-0,2846939924171	-0,488461390155661	-0,0514822536719497
KOOS_M2_ADL_A1-A17	aided	RAMA1	-0,171724415626523	-0,392454256108731	0,0677082004898358
KOOS_M2_ADL_A1-A17	aided	MOLU2	-0,277833427146953	-0,482768333515483	-0,0440493199758711
KOOS_M2_ADL_A1-A17	aided	NEMA2	-0,36596234618498	-0,554605230321744	-0,141541436790906
KOOS_M2_ADL_A1-A17	unaided	MOLU1	-0,191802689377446	-0,409876626565651	0,0470121686411252
KOOS_M2_ADL_A1-A17	unaided	NEMA1	-0,270919680106085	-0,477013568571041	-0,0365848608063128
KOOS_M2_ADL_A1-A17	unaided	RAMA1	-0,197724479118275	-0,414984889874284	0,0408687739780079
KOOS_M2_ADL_A1-A17	unaided	MOLU2	-0,211495098410493	-0,426810996779432	0,0265127385267905
KOOS_M2_ADL_A1-A17	unaided	NEMA2	-0,306223009391136	-0,506214739955262	-0,0749763844722736
KOOS_M2_Pain_P1-P9	aided	MOLU1	-0,402537367210312	-0,583615376431189	-0,183322307086973
KOOS_M2_Pain_P1-P9	aided	NEMA1	-0,31815230088754	-0,515979478303537	-0,0881060362025431
KOOS_M2_Pain_P1-P9	aided	RAMA1	-0,215605876644386	-0,430327087509069	0,0222080905415872
KOOS_M2_Pain_P1-P9	aided	MOLU2	-0,394493045459028	-0,57727428175992	-0,174064566519208
KOOS_M2_Pain_P1-P9	aided	NEMA2	-0,361450863539568	-0,550994810319963	-0,136442623370733
KOOS_M2_Pain_P1-P9	unaided	MOLU1	-0,153104564469398	-0,376154584368605	0,0867185400332161
KOOS_M2_Pain_P1-P9	unaided	NEMA1	-0,270810250430522	-0,476922340790658	-0,0364669243861669
KOOS_M2_Pain_P1-P9	unaided	RAMA1	-0,271430925343232	-0,477439717420492	-0,037135935258633
KOOS_M2_Pain_P1-P9	unaided	MOLU2	-0,259495395161375	-0,467465503073678	-0,0243076154417852
KOOS_M2_Pain_P1-P9	unaided	NEMA2	-0,249257727711363	-0,458867751733284	-0,0133655262299734
KOOS_M2_QOL_Q1-Q4	aided	MOLU1	-0,320110441292069	-0,517577419578557	-0,0902688749347559
KOOS_M2_QOL_Q1-Q4	aided	NEMA1	-0,270026532651135	-0,476268852246862	-0,0356224734065372
KOOS_M2_QOL_Q1-Q4	aided	RAMA1	-0,107664347638751	-0,335788455772275	0,132389915703691
KOOS_M2_QOL_Q1-Q4	aided	MOLU2	-0,229148833324604	-0,44186493608427	0,00796377685969496
KOOS_M2_QOL_Q1-Q4	aided	NEMA2	-0,383843658535817	-0,568845645149304	-0,161868451803564
KOOS_M2_QOL_Q1-Q4	unaided	MOLU1	-0,185733987164445	-0,404627402500016	0,0532892850092239
KOOS_M2_QOL_Q1-Q4	unaided	NEMA1	-0,17391426759052	-0,394362167012335	0,0654609392923623
KOOS_M2_QOL_Q1-Q4	unaided	RAMA1	-0,133723517752905	-0,359040655704418	0,106322251492635
KOOS_M2_QOL_Q1-Q4	unaided	MOLU2	-0,10664934230699	-0,334877121385727	0,133398577191447
KOOS_M2_QOL_Q1-Q4	unaided	NEMA2	-0,345966226089816	-0,538548656810549	-0,119032318151812
KOOS_M2_Sport_SP1-SP5	aided	MOLU1	-0,438651240194114	-0,611813305475546	-0,225368351633401
KOOS_M2_Sport_SP1-SP5	aided	NEMA1	-0,45464092508544	-0,624159143151821	-0,244241804513263
KOOS_M2_Sport_SP1-SP5	aided	RAMA1	-0,317754631849048	-0,515654792035884	-0,0876670608200799
KOOS_M2_Sport_SP1-SP5	aided	MOLU2	-0,45474812778497	-0,624241631004406	-0,244368881637415
KOOS_M2_Sport_SP1-SP5	aided	NEMA2	-0,523230398576616	-0,676174619063058	-0,327051252221542
KOOS_M2_Sport_SP1-SP5	unaided	MOLU1	-0,355634886780877	-0,546329944776224	-0,129887032730457
KOOS_M2_Sport_SP1-SP5	unaided	NEMA1	-0,297966198596524	-0,499425952638689	-0,0659354610969152
KOOS_M2_Sport_SP1-SP5	unaided	RAMA1	-0,309500111671126	-0,508902334905482	-0,0785752684189327
KOOS_M2_Sport_SP1-SP5	unaided	MOLU2	-0,263975497808163	-0,471215627012947	-0,0291137713057137
KOOS_M2_Sport_SP1-SP5	unaided	NEMA2	-0,382040987310419	-0,567415034459198	-0,159810648023469
KOOS_M2_Symp_S1-S7	aided	MOLU1	-0,273251439144756	-0,478956421456139	-0,0390994363858276
KOOS_M2_Symp_S1-S7	aided	NEMA1	-0,315364016556939	-0,513701719145797	-0,0850300115374894
KOOS_M2_Symp_S1-S7	aided	RAMA1	-0,231773646444864	-0,444093019375675	0,0051918535908015
KOOS_M2_Symp_S1-S7	aided	MOLU2	-0,35228515995171	-0,543637823525002	-0,126120259259064
KOOS_M2_Symp_S1-S7	aided	NEMA2	-0,390625195874924	-0,574217504772618	-0,16962711243614
KOOS_M2_Symp_S1-S7	unaided	MOLU1	-0,300762583793771	-0,501727927212336	-0,0689931460841803
KOOS_M2_Symp_S1-S7	unaided	NEMA1	-0,36386550411876	-0,55292806614617	-0,139170133779265
KOOS_M2_Symp_S1-S7	unaided	RAMA1	-0,312753170999543	-0,51156637272711	-0,0821537114967571
KOOS_M2_Symp_S1-S7	unaided	MOLU2	-0,318015642019446	-0,515867906357218	-0,0879551723417343
KOOS_M2_Symp_S1-S7	unaided	NEMA2	-0,460020300903897	-0,628293682935128	-0,25062739776702
KOOS_M3_ADL_A1-A17	aided	MOLU1	-0,24112933559788	-0,454984635806501	-0,000977320813855164
KOOS_M3_ADL_A1-A17	aided	NEMA1	-0,166734933755166	-0,391272630133782	0,0765391720627288
KOOS_M3_ADL_A1-A17	aided	RAMA1	-0,207256023384299	-0,426244212525956	0,0346790864949136
KOOS_M3_ADL_A1-A17	aided	MOLU2	-0,200237571708266	-0,420233472163693	0,0419907553914682
KOOS_M3_ADL_A1-A17	aided	NEMA2	-0,300295684355035	-0,504138943578691	-0,0647583128951272
KOOS_M3_ADL_A1-A17	unaided	MOLU1	-0,191529710466516	-0,412748955501272	0,0510264923751878
KOOS_M3_ADL_A1-A17	unaided	NEMA1	-0,216530313832776	-0,4341573496012	0,0249774468539725
KOOS_M3_ADL_A1-A17	unaided	RAMA1	-0,173499784407678	-0,397156457142431	0,0696099107943412
KOOS_M3_ADL_A1-A17	unaided	MOLU2	-0,192549793015229	-0,413627276864827	0,0499700502953624
KOOS_M3_ADL_A1-A17	unaided	NEMA2	-0,210956811123228	-0,429405872875966	0,0308132300801014
KOOS_M3_Pain_P1-P9	aided	MOLU1	-0,292645742508494	-0,497856994464737	-0,056401953438
KOOS_M3_Pain_P1-P9	aided	NEMA1	-0,221650359542805	-0,438511603629799	0,0196019145318474
KOOS_M3_Pain_P1-P9	aided	RAMA1	-0,19416814534701	-0,415019882497339	0,0482928996783804
KOOS_M3_Pain_P1-P9	aided	MOLU2	-0,274964265471665	-0,483254513354795	-0,0372135530037162
KOOS_M3_Pain_P1-P9	aided	NEMA2	-0,267777172798217	-0,477285643980221	-0,0294637275273346
KOOS_M3_Pain_P1-P9	unaided	MOLU1	-0,169241399555333	-0,393454807976503	0,0739745274391362
KOOS_M3_Pain_P1-P9	unaided	NEMA1	-0,275085470751346	-0,483355008393858	-0,037344494048922
KOOS_M3_Pain_P1-P9	unaided	RAMA1	-0,130268330383677	-0,359235895506434	0,113491623935302
KOOS_M3_Pain_P1-P9	unaided	MOLU2	-0,244677016849374	-0,457969174716319	-0,00474741676663696
KOOS_M3_Pain_P1-P9	unaided	NEMA2	-0,235034156020509	-0,449845734079459	0,00548408261855879
KOOS_M3_QOL_Q1-Q4	aided	MOLU1	-0,300354892306345	-0,504187479754643	-0,0648231173576976
KOOS_M3_QOL_Q1-Q4	aided	NEMA1	-0,27135291586532	-0,480257711544099	-0,0333158650789088
KOOS_M3_QOL_Q1-Q4	aided	RAMA1	-0,129985406141645	-0,358985212469231	0,11377570523623
KOOS_M3_QOL_Q1-Q4	aided	MOLU2	-0,256566069064177	-0,467936080134035	-0,0174317548209878
KOOS_M3_QOL_Q1-Q4	aided	NEMA2	-0,320198848036561	-0,520382498289079	-0,0866552747440108
KOOS_M3_QOL_Q1-Q4	unaided	MOLU1	-0,226561487599608	-0,442678642899983	0,0144325854142262
KOOS_M3_QOL_Q1-Q4	unaided	NEMA1	-0,231497267921373	-0,44685721534886	0,00922429592483575
KOOS_M3_QOL_Q1-Q4	unaided	RAMA1	-0,0805833455509078	-0,314700371380731	0,162776103805157
KOOS_M3_QOL_Q1-Q4	unaided	MOLU2	-0,1579460525859	-0,383600857157335	0,0855066942323207
KOOS_M3_QOL_Q1-Q4	unaided	NEMA2	-0,281577745027052	-0,488729943743523	-0,0443702081217846
KOOS_M3_Sport_SP1-SP5	aided	MOLU1	-0,383460505870189	-0,571067778418978	-0,157785596694851
KOOS_M3_Sport_SP1-SP5	aided	NEMA1	-0,375490732327762	-0,564760182418078	-0,148693703697344
KOOS_M3_Sport_SP1-SP5	aided	RAMA1	-0,335798112051253	-0,533013048245034	-0,103976391862295
KOOS_M3_Sport_SP1-SP5	aided	MOLU2	-0,429934298501933	-0,607412996411974	-0,21157595546888
KOOS_M3_Sport_SP1-SP5	aided	NEMA2	-0,478679741547154	-0,644752756948045	-0,26945371601802
KOOS_M3_Sport_SP1-SP5	unaided	MOLU1	-0,277433488310246	-0,485300739669978	-0,0398827271445813
KOOS_M3_Sport_SP1-SP5	unaided	NEMA1	-0,3800072524846	-0,568337453319495	-0,153841432649458
KOOS_M3_Sport_SP1-SP5	unaided	RAMA1	-0,270518829753212	-0,479564868887988	-0,0324166736598964
KOOS_M3_Sport_SP1-SP5	unaided	MOLU2	-0,320417768004364	-0,52056036341647	-0,0868973862276503
KOOS_M3_Sport_SP1-SP5	unaided	NEMA2	-0,361118177281565	-0,553328995456626	-0,132393890687593
KOOS_M3_Symp_S1-S7	aided	MOLU1	-0,302453915578742	-0,505907338683669	-0,0671218308963975
KOOS_M3_Symp_S1-S7	aided	NEMA1	-0,311531385553319	-0,513326490632694	-0,0770917319941307
KOOS_M3_Symp_S1-S7	aided	RAMA1	-0,243736020401979	-0,457178015907577	-0,00374676136910453
KOOS_M3_Symp_S1-S7	aided	MOLU2	-0,321412310343063	-0,521368177044464	-0,0879976338764293
KOOS_M3_Symp_S1-S7	aided	NEMA2	-0,358450860110968	-0,5511995543747	-0,129382453332811
KOOS_M3_Symp_S1-S7	unaided	MOLU1	-0,317529412869079	-0,518212273685308	-0,0837052675744203
KOOS_M3_Symp_S1-S7	unaided	NEMA1	-0,466696396957746	-0,635646218801733	-0,255083817963277
KOOS_M3_Symp_S1-S7	unaided	RAMA1	-0,303900389280192	-0,507091582892508	-0,0687073699959816
KOOS_M3_Symp_S1-S7	unaided	MOLU2	-0,348373825697381	-0,543131871441121	-0,118043353961787
KOOS_M3_Symp_S1-S7	unaided	NEMA2	-0,520504562904458	-0,676171656797877	-0,320349085312961
KOOS_M4_ADL_A1-A17	aided	MOLU1	-0,370767775846559	-0,569423172755903	-0,131196458607948
KOOS_M4_ADL_A1-A17	aided	NEMA1	-0,237246870298248	-0,461496131101691	0,0154998891515362
KOOS_M4_ADL_A1-A17	aided	RAMA1	-0,236161472351296	-0,460590717201296	0,0166494131842533
KOOS_M4_ADL_A1-A17	aided	MOLU2	-0,252936293960264	-0,474531910606514	-0,00119144348356608
KOOS_M4_ADL_A1-A17	aided	NEMA2	-0,349437427470423	-0,552629230597139	-0,107035325194092
KOOS_M4_ADL_A1-A17	unaided	MOLU1	-0,313868802999826	-0,524253259563853	-0,0673731483012373
KOOS_M4_ADL_A1-A17	unaided	NEMA1	-0,396586549489118	-0,589531530348952	-0,160827440819924
KOOS_M4_ADL_A1-A17	unaided	RAMA1	-0,188764333337869	-0,420592311879318	0,0662033677802775
KOOS_M4_ADL_A1-A17	unaided	MOLU2	-0,286230103659961	-0,501876265790105	-0,0370822005921049
KOOS_M4_ADL_A1-A17	unaided	NEMA2	-0,377149230617776	-0,574415438890637	-0,138480542369041
KOOS_M4_Pain_P1-P9	aided	MOLU1	-0,357260180178224	-0,558807509553759	-0,115863128043067
KOOS_M4_Pain_P1-P9	aided	NEMA1	-0,296164846250488	-0,509953056581405	-0,0479178414523795
KOOS_M4_Pain_P1-P9	aided	RAMA1	-0,203845271206833	-0,433417614863585	0,0505714237224013
KOOS_M4_Pain_P1-P9	aided	MOLU2	-0,259186065729708	-0,479697691176274	-0,00787961693095595
KOOS_M4_Pain_P1-P9	aided	NEMA2	-0,385034472186019	-0,580563927111296	-0,147516924851347
KOOS_M4_Pain_P1-P9	unaided	MOLU1	-0,274049303386044	-0,49192187521173	-0,0238762987591238
KOOS_M4_Pain_P1-P9	unaided	NEMA1	-0,391679491214845	-0,585728099489303	-0,155162941569487
KOOS_M4_Pain_P1-P9	unaided	RAMA1	-0,206006472465183	-0,435247981568787	0,0483210006927239
KOOS_M4_Pain_P1-P9	unaided	MOLU2	-0,281426151082774	-0,497957191114445	-0,0318635479986164
KOOS_M4_Pain_P1-P9	unaided	NEMA2	-0,397426917839777	-0,590182037750498	-0,161799086449143
KOOS_M4_QOL_Q1-Q4	aided	MOLU1	-0,256300532703117	-0,47731453728613	-0,00478887635487306
KOOS_M4_QOL_Q1-Q4	aided	NEMA1	-0,115862787843244	-0,357259879361481	0,140043965315623
KOOS_M4_QOL_Q1-Q4	aided	RAMA1	0,0122287565190524	-0,24033207416724	0,263238863413701
KOOS_M4_QOL_Q1-Q4	aided	MOLU2	-0,0826946469629243	-0,327691464482849	0,172722913206816
KOOS_M4_QOL_Q1-Q4	aided	NEMA2	-0,21026701127303	-0,438850779592435	0,0438769969043926
KOOS_M4_QOL_Q1-Q4	unaided	MOLU1	-0,323921214302896	-0,532320525669206	-0,0785040575229282
KOOS_M4_QOL_Q1-Q4	unaided	NEMA1	-0,289202438672217	-0,504296676928163	-0,040317941313846
KOOS_M4_QOL_Q1-Q4	unaided	RAMA1	-0,0467829189513945	-0,295126795957124	0,207482148402418
KOOS_M4_QOL_Q1-Q4	unaided	MOLU2	-0,234621795477777	-0,4593055526502	0,0182789096475534
KOOS_M4_QOL_Q1-Q4	unaided	NEMA2	-0,263562093703176	-0,483305643252437	-0,012576030923018
KOOS_M4_Sport_SP1-SP5	aided	MOLU1	-0,487915501484059	-0,658792253182334	-0,269166509144266
KOOS_M4_Sport_SP1-SP5	aided	NEMA1	-0,418003314588872	-0,606031974335966	-0,185733206461544
KOOS_M4_Sport_SP1-SP5	aided	RAMA1	-0,314828489665813	-0,525025061725926	-0,068433154634578
KOOS_M4_Sport_SP1-SP5	aided	MOLU2	-0,402503578178886	-0,594106432680878	-0,167678524583993
KOOS_M4_Sport_SP1-SP5	aided	NEMA2	-0,491272205348187	-0,661283846749094	-0,273256750202551
KOOS_M4_Sport_SP1-SP5	unaided	MOLU1	-0,393569041758722	-0,587193691100033	-0,157342318524848
KOOS_M4_Sport_SP1-SP5	unaided	NEMA1	-0,55393462419894	-0,707117911393597	-0,351087920966445
KOOS_M4_Sport_SP1-SP5	unaided	RAMA1	-0,228281191351623	-0,454003134187335	0,024975274749941
KOOS_M4_Sport_SP1-SP5	unaided	MOLU2	-0,364570503486648	-0,564560928388003	-0,124147281127655
KOOS_M4_Sport_SP1-SP5	unaided	NEMA2	-0,560944114977951	-0,71216614353987	-0,359972082608038
KOOS_M4_Symp_S1-S7	aided	MOLU1	-0,344885158487631	-0,549023616161732	-0,1019157220313
KOOS_M4_Symp_S1-S7	aided	NEMA1	-0,339045338543023	-0,544387047589425	-0,0953668961763299
KOOS_M4_Symp_S1-S7	aided	RAMA1	-0,244241405907913	-0,467319627244973	0,00807605102291793
KOOS_M4_Symp_S1-S7	aided	MOLU2	-0,294668356859819	-0,508738840696933	-0,0462819017424372
KOOS_M4_Symp_S1-S7	aided	NEMA2	-0,425917761042129	-0,612088945852586	-0,195013142032656
KOOS_M4_Symp_S1-S7	unaided	MOLU1	-0,327484622424596	-0,535171175517699	-0,082464519566069
KOOS_M4_Symp_S1-S7	unaided	NEMA1	-0,408143493401654	-0,598455569718309	-0,174229931899171
KOOS_M4_Symp_S1-S7	unaided	RAMA1	-0,238471180758299	-0,462516862247103	0,0142024432023365
KOOS_M4_Symp_S1-S7	unaided	MOLU2	-0,335246975878308	-0,541364559580087	-0,0911186701157996
KOOS_M4_Symp_S1-S7	unaided	NEMA2	-0,478200619614782	-0,65155996464657	-0,257372945174528
SEBT_M1_gesamt_norm	aided	MOLU1	-0,0287940538023569	-0,267154878235081	0,212887018814976
SEBT_M1_gesamt_norm	aided	NEMA1	-0,139884105308826	-0,367736285482498	0,103812768267245
SEBT_M1_gesamt_norm	aided	RAMA1	-0,253646155562274	-0,465493210703853	-0,0143093745214407
SEBT_M1_gesamt_norm	aided	MOLU2	-0,168933084899235	-0,393186519449478	0,0742901721586875
SEBT_M1_gesamt_norm	aided	NEMA2	-0,101892520288654	-0,333928098346252	0,141786389615104
SEBT_M1_gesamt_norm	unaided	MOLU1	-0,130645599074478	-0,359570120381829	0,113112750330788
SEBT_M1_gesamt_norm	unaided	NEMA1	-0,185409001376922	-0,407470188951786	0,0573539865115456
SEBT_M1_gesamt_norm	unaided	RAMA1	-0,0606989854474945	-0,296583298997815	0,182165689274524
SEBT_M1_gesamt_norm	unaided	MOLU2	-0,112337385660005	-0,343282726792529	0,131417459287995
SEBT_M1_gesamt_norm	unaided	NEMA2	-0,289495574020408	-0,49526387685517	-0,05297048360138
SEBT_M2_gesamt_norm	aided	MOLU1	-0,010816918087335	-0,254045795540097	0,233698744911638
SEBT_M2_gesamt_norm	aided	NEMA1	-0,14871948661468	-0,378875805235977	0,0987619724090885
SEBT_M2_gesamt_norm	aided	RAMA1	-0,168777726427785	-0,396360750633729	0,0783464969328904
SEBT_M2_gesamt_norm	aided	MOLU2	-0,128064717035199	-0,36069748807829	0,119569119323269
SEBT_M2_gesamt_norm	aided	NEMA2	-0,173942200132493	-0,400836100364581	0,0730562750898769
SEBT_M2_gesamt_norm	unaided	MOLU1	-0,251402275956063	-0,466685715647614	-0,00799328835763403
SEBT_M2_gesamt_norm	unaided	NEMA1	-0,217617962943627	-0,438255843501304	0,0277542552713878
SEBT_M2_gesamt_norm	unaided	RAMA1	-0,0551295818945828	-0,295061281775863	0,191342328154928
SEBT_M2_gesamt_norm	unaided	MOLU2	-0,134092963627041	-0,366021291129894	0,113518796550909
SEBT_M2_gesamt_norm	unaided	NEMA2	-0,303785585870929	-0,509904336825846	-0,0646787179334807
SEBT_M3_gesamt_norm	aided	MOLU1	-0,127568312567711	-0,373555307037969	0,135181749085675
SEBT_M3_gesamt_norm	aided	NEMA1	-0,324283083107512	-0,537552915022722	-0,0720197510107608
SEBT_M3_gesamt_norm	aided	RAMA1	-0,294609912620155	-0,51380679123431	-0,0393051196072323
SEBT_M3_gesamt_norm	aided	MOLU2	-0,267557307191021	-0,491861092218312	-0,00994910417873918
SEBT_M3_gesamt_norm	aided	NEMA2	-0,259765186249661	-0,48548662887088	-0,0015750942934665
SEBT_M3_gesamt_norm	unaided	MOLU1	-0,164432443372935	-0,405505505153777	0,0980267434855018
SEBT_M3_gesamt_norm	unaided	NEMA1	-0,136242454065454	-0,381126078200235	0,126505144403116
SEBT_M3_gesamt_norm	unaided	RAMA1	-0,113720558218929	-0,361400714848843	0,148950417665163
SEBT_M3_gesamt_norm	unaided	MOLU2	-0,115768264944582	-0,363203367928214	0,146920802424267
SEBT_M3_gesamt_norm	unaided	NEMA2	-0,29819801318429	-0,516696152106477	-0,0432321181459809
SEBT_M4_gesamt_norm	aided	MOLU1	-0,076676577160487	-0,322274595807715	0,178592561372154
SEBT_M4_gesamt_norm	aided	NEMA1	-0,199343892478095	-0,42959921227281	0,0552503550207959
SEBT_M4_gesamt_norm	aided	RAMA1	-0,188064848071849	-0,419995190645576	0,0669253854267933
SEBT_M4_gesamt_norm	aided	MOLU2	-0,289651706750072	-0,50466222798542	-0,0408074776967537
SEBT_M4_gesamt_norm	aided	NEMA2	-0,280255981391003	-0,497001222729643	-0,0305944212908422
SEBT_M4_gesamt_norm	unaided	MOLU1	-0,096549947682605	-0,340101699121863	0,159140006727093
SEBT_M4_gesamt_norm	unaided	NEMA1	-0,204840293142542	-0,434260555160796	0,0495356447001531
SEBT_M4_gesamt_norm	unaided	RAMA1	-0,176982532429716	-0,410507811774093	0,0783291710457622
SEBT_M4_gesamt_norm	unaided	MOLU2	-0,157549146901059	-0,393748261234031	0,0981662540592331
SEBT_M4_gesamt_norm	unaided	NEMA2	-0,313290441810711	-0,523787961171813	-0,0667345974497908
SMWT_M1	aided	MOLU1	0,0288289027315572	-0,209279758181009	0,263710237163721
SMWT_M1	aided	NEMA1	-0,0466905403736787	-0,280273996558892	0,192113147808467
SMWT_M1	aided	RAMA1	0,0461523754179535	-0,192632515940712	0,279776960328197
SMWT_M1	aided	MOLU2	-0,133646711706431	-0,358972531363183	0,106399570482249
SMWT_M1	aided	NEMA2	0,0416036828302861	-0,197016995773311	0,275570888479806
SMWT_M1	unaided	MOLU1	-0,117964029178404	-0,345012052722319	0,122126410705801
SMWT_M1	unaided	NEMA1	0,156674836547631	-0,08308687739271	0,379290706966113
SMWT_M1	unaided	RAMA1	0,0952041292890291	-0,144737941677854	0,32457126556471
SMWT_M1	unaided	MOLU2	0,0583292468486282	-0,180848129019928	0,290992668645767
SMWT_M1	unaided	NEMA2	0,123036597806179	-0,117052716550657	0,349538592511219
SMWT_M2	aided	MOLU1	-0,0313402282863062	-0,266047481223191	0,206874987110255
SMWT_M2	aided	NEMA1	-0,0906757623729912	-0,320478600193467	0,149207095201654
SMWT_M2	aided	RAMA1	-0,0430123647656375	-0,276874422692318	0,195660188277923
SMWT_M2	aided	MOLU2	-0,127762063083888	-0,35374590059343	0,112314900174483
SMWT_M2	aided	NEMA2	-0,0781059478730792	-0,309073064587935	0,161561397487888
SMWT_M2	unaided	MOLU1	-0,136969337464581	-0,361917394077753	0,103052099174488
SMWT_M2	unaided	NEMA1	-0,0118971795688081	-0,247879885189541	0,225418254437877
SMWT_M2	unaided	RAMA1	0,099454877576574	-0,140533849567122	0,328405224668584
SMWT_M2	unaided	MOLU2	-0,0685226009976121	-0,300332509255495	0,170930235499118
SMWT_M2	unaided	NEMA2	-0,0316126305609889	-0,266300835169653	0,206613969595114
SMWT_M3	aided	MOLU1	-0,0637994173473313	-0,296010328547215	0,175531822952945
SMWT_M3	aided	NEMA1	-0,0780074873836082	-0,308983460982878	0,161657874236821
SMWT_M3	aided	RAMA1	-0,174770299037016	-0,395107469035498	0,0645818054771247
SMWT_M3	aided	MOLU2	-0,188577736935074	-0,407088948033372	0,0503502238992998
SMWT_M3	aided	NEMA2	-0,107736858085188	-0,335853543782322	0,132317839419465
SMWT_M3	unaided	MOLU1	-0,12656864895302	-0,35268420925541	0,113512464723326
SMWT_M3	unaided	NEMA1	-0,0820281849429967	-0,312639149913352	0,157714454306456
SMWT_M3	unaided	RAMA1	-0,104240491793484	-0,332712596370971	0,135790383338354
SMWT_M3	unaided	MOLU2	-0,126770005613794	-0,352863382059114	0,113310456701371
SMWT_M3	unaided	NEMA2	-0,151145599645543	-0,374431657968441	0,0887084846567213
SMWT_M4	aided	MOLU1	-0,0230598731484551	-0,261818237230324	0,218358275242794
SMWT_M4	aided	NEMA1	-0,0303769788956053	-0,268625491636331	0,211374000019114
SMWT_M4	aided	RAMA1	-0,0390038781443704	-0,276620821422547	0,203107673952728
SMWT_M4	aided	MOLU2	-0,13399630698168	-0,36253595979485	0,109744674887603
SMWT_M4	aided	NEMA2	-0,0334897521784427	-0,271514171550141	0,208395312106953
SMWT_M4	unaided	MOLU1	-0,0546846294321509	-0,291069840174702	0,187993421948694
SMWT_M4	unaided	NEMA1	0,114441898541143	-0,129321770502435	0,34516204045243
SMWT_M4	unaided	RAMA1	-0,0348508572391869	-0,272775942392536	0,207091426271382
SMWT_M4	unaided	MOLU2	0,0311666823472433	-0,210618738588798	0,26935874902154
SMWT_M4	unaided	NEMA2	0,0354464299283372	-0,206520620283415	0,273327792543796
TAS_M1	aided	MOLU1	0,154283198028786	-0,0855203443210363	0,377190460032219
TAS_M1	aided	NEMA1	-0,0354340462868608	-0,269851614878784	0,202948687889026
TAS_M1	aided	RAMA1	0,0841503966464148	-0,155629943723634	0,314565951507908
TAS_M1	aided	MOLU2	0,0453673271804077	-0,193389904459521	0,279051683967883
TAS_M1	aided	NEMA2	0,0417208917140925	-0,196904137935678	0,275679381412884
TAS_M1	unaided	MOLU1	0,038921876245615	-0,1995975213449	0,273086878355223
TAS_M1	unaided	NEMA1	0,00111674947976966	-0,235626223515165	0,237734607033715
TAS_M1	unaided	RAMA1	0,195138282010893	-0,0435539723206294	0,412755664060772
TAS_M1	unaided	MOLU2	0,061489471364474	-0,17777849895338	0,293893031033842
TAS_M1	unaided	NEMA2	0,0533278681793112	-0,18569662856885	0,286393792194749
TAS_M2	aided	MOLU1	0,0482767919552638	-0,190581521606803	0,281738292126043
TAS_M2	aided	NEMA1	-0,041325288328679	-0,275313172206993	0,197285030324689
TAS_M2	aided	RAMA1	-0,0351707127078232	-0,269607135169547	0,203201476765796
TAS_M2	aided	MOLU2	0,00152029104557185	-0,235245049571912	0,238115305464594
TAS_M2	aided	NEMA2	-0,0636126191198183	-0,29583919397187	0,175713597423687
TAS_M2	unaided	MOLU1	-0,0432886641904796	-0,277129997471707	0,195393956296126
TAS_M2	unaided	NEMA1	-0,00326797409364524	-0,23976321921641	0,233593396455278
TAS_M2	unaided	RAMA1	0,0703008762462312	-0,16919503011277	0,301957344130255
TAS_M2	unaided	MOLU2	-0,0447409614446694	-0,278472817082827	0,193993997331603
TAS_M2	unaided	NEMA2	-0,00460347799551243	-0,241021565807166	0,23233035246553
TAS_M3	aided	MOLU1	0,0154570322416275	-0,222035953810103	0,25121867250503
TAS_M3	aided	NEMA1	-0,125585387693253	-0,351809037581938	0,114498621650916
TAS_M3	aided	RAMA1	0,00570748699508457	-0,231285639580734	0,242061192064972
TAS_M3	aided	MOLU2	-0,0935672076648079	-0,323092832568549	0,146354589362362
TAS_M3	aided	NEMA2	-0,09974915887632	-0,328670372517752	0,140242477636138
TAS_M3	unaided	MOLU1	-0,0894229465278769	-0,3193448081565	0,150441800711469
TAS_M3	unaided	NEMA1	-0,0416700398262315	-0,275632311732791	0,196953102868616
TAS_M3	unaided	RAMA1	0,152705616621372	-0,0871239522333644	0,375803831341474
TAS_M3	unaided	MOLU2	0,0554864778502879	-0,183605428689006	0,288379998908894
TAS_M3	unaided	NEMA2	-0,0336616444071575	-0,268205528417183	0,204649504664144
TAS_M4	aided	MOLU1	-0,0793158908173764	-0,310173833998918	0,160375457802634
TAS_M4	aided	NEMA1	-0,0806038784408306	-0,311344926296145	0,159112260832132
TAS_M4	aided	RAMA1	-0,0163437611697029	-0,252049464052159	0,221192561472192
TAS_M4	aided	MOLU2	-0,127757605517956	-0,353741936113417	0,11231937454078
TAS_M4	aided	NEMA2	-0,101324243473599	-0,33008891268162	0,138682257932023
TAS_M4	unaided	MOLU1	-0,094327940542849	-0,32378004978985	0,145603437832679
TAS_M4	unaided	NEMA1	-0,0294132165992253	-0,264254293539594	0,208720493483513
TAS_M4	unaided	RAMA1	0,0392552027301404	-0,199276963207598	0,273395790399199
TAS_M4	unaided	MOLU2	0,0255055911181297	-0,212457641803466	0,26061304719767
TAS_M4	unaided	NEMA2	0,0142872688901915	-0,223148004621021	0,250122169503798
